# Supplementary material for: Succession of the Gut Microbiome in the Tibetan Population of Minjiang River Basin
Source: Front Microbiol. 2022 Apr 11;13:834335. doi: 10.3389/fmicb.2022.834335 (PMC9035803; doi:10.3389/fmicb.2022.834335)
Supplement: Supplementary file 10 [file Table_1.XLSX]

## Sheet: Sheet1
ID	Basic Info				Transfer		Region	Clustering	Alpha Diversity
Sample	Nation	Gender	Altitude	Age	Plains2Plateaus	Plateaus2Plains	Region	Enterotype	Observed OTUs	Chao1 Index	Shannon Index	Simpson Index
CDT052	T	Male	500	21			Urban	Prevotella	718	1109.21	5.8	0.95
CDT053	T	Male	500	20			Urban	Prevotella	751	1186.74	6.38	0.97
CDT054	T	Male	500	20		2017	Urban	Prevotella	629	1186.56	4.8	0.86
CDT055	T	Male	500	20			Urban	Prevotella	860	1369.02	6.67	0.98
CDT056	T	Male	500	20			Urban	Prevotella	630	1065.12	4.69	0.87
CDT057	T	Male	500	21			Urban	Prevotella	654	1042.67	5.58	0.95
CDT058	T	Male	500	22			Urban	Prevotella	699	1076.35	6.01	0.95
CDT059	T	Male	500	20			Urban	Prevotella	633	1063.78	4.83	0.83
CDT060	T	Female	500	21		2017	Urban	Prevotella	620	1031.24	4.39	0.85
CDT061	T	Female	500	19			Urban	Bacteroides	934	1635.74	6.6	0.96
CDT062	T	Male	500	19			Urban	Prevotella	714	1174.71	5.87	0.95
CDT063	T	Female	500	54			Urban	Bacteroides	802	1202.55	6.94	0.98
CDT064	T	Female	500	20		2017	Urban	Prevotella	659	937.17	5.88	0.96
CDT065	T	Female	500	21			Urban	Prevotella	711	1154.37	5.78	0.95
CDT066	T	Female	500	21			Urban	Bacteroides	717	1170.44	6.22	0.97
CDT067	T	Male	500	21		2017	Urban	Bacteroides	824	1321.26	5.67	0.88
CDT068	T	Female	500	25		2017	Urban	Prevotella	720	1175.09	5.53	0.92
CDT069	T	Female	500	19		2017	Urban	Prevotella	830	1346.03	5.81	0.94
CDT070	T	Female	500	22			Urban	Bacteroides	710	1187.78	5.28	0.9
CDT071	T	Female	500	20		2017	Urban	Prevotella	800	1282.43	6.5	0.97
CDT072	T	Male	500	20		2017	Urban	Prevotella	835	1474.22	6.57	0.97
CDT073	T	Female	500	20			Urban	Bacteroides	733	1194.13	6.34	0.97
CDT074	T	Female	500	19		2017	Urban	Bacteroides	818	1512.18	6.33	0.97
CDT075	T	Female	500	72		2014	Urban	Bacteroides	704	1129.58	4.91	0.9
CDT076	T	Male	500	62		2015	Urban	Bacteroides	597	1019.11	4.71	0.88
CDT077	T	Female	500	56		2015	Urban	Prevotella	927	1461.61	6.41	0.96
CDT078	T	Male	500	4		2015	Urban	Bacteroides	791	1268.25	5.63	0.91
CDT079	T	Male	500	63		2016	Urban	Bacteroides	763	1152.59	5.22	0.85
CDT080	T	Female	500	65		2014	Urban	Prevotella	800	1262.15	5.82	0.93
CDT081	T	Male	500	73		2012	Urban	Bacteroides	896	1589.91	6.16	0.96
CDT082	T	Male	500	66		2015	Urban	Bacteroides	785	1275.06	6.52	0.97
CDT083	T	Female	500	70		2013	Urban	Bacteroides	846	1388.59	6.59	0.97
CDT084	T	Male	500	69		2014	Urban	Prevotella	850	1439	6.02	0.94
CDT085	T	Female	500	32			Urban	Prevotella	804	1440.14	5.53	0.93
CDT086	T	Male	500	24		2015	Urban	Prevotella	590	891.56	5.31	0.93
CDT087	T	Male	500	61		2012	Urban	Bacteroides	747	1188.1	6.11	0.97
CDT088	T	Female	500	66		2016	Urban	Bacteroides	716	1089.8	4.42	0.74
CDT089	T	Female	500	58		2016	Urban	Prevotella	703	1076.9	5.73	0.93
CDT090	T	Male	500	64		2013	Urban	Prevotella	823	1263.44	6.12	0.96
CDT091	T	Male	500	8		2015	Urban	Prevotella	607	1012.66	4.39	0.86
CDT092	T	Female	500	65		2015	Urban	Bacteroides	752	1257.35	5.91	0.95
CDT093	T	Female	500	52		2018	Urban	Prevotella	708	1150.02	5.18	0.89
CDT094	T	Male	500	43		2014	Urban	Bacteroides	821	1422.56	4.92	0.8
CDT095	T	Male	500			2008	Urban	Bacteroides	910	1346.08	6.45	0.95
CDT096	T	Male	500	54		2013	Urban	Prevotella	686	1182.41	5.07	0.89
CDT097	T	Male	500	82		1988	Urban	Bacteroides	875	1362.94	6.9	0.98
CDT098	T	Female	500	53		2012	Urban	Bacteroides	853	1341.07	6.59	0.97
CDT099	T	Male	500	68		2000	Urban	Bacteroides	860	1379.3	6.41	0.96
CDT100	T	Female	500	54		2016	Urban	Bacteroides	795	1339.38	5.76	0.93
CDT101	T	Male	500	63		2016	Urban	Prevotella	545	1067.28	4.08	0.82
CDT102	T	Female	500	59		2010	Urban	Prevotella	706	1119.93	5.18	0.93
CDT103	T	Male	500	68		2000	Urban	Prevotella	741	1262.73	5.12	0.9
CDT104	T	Female	500	44		2008	Urban	Bacteroides	677	1145.57	4.7	0.9
CDT105	T	Male	500	71			Urban	Prevotella	663	1090.51	5.21	0.93
CDT106	T	Female	500	65		1988	Urban	Bacteroides	864	1478.88	5.58	0.93
CDT107	T	Female	500	83		1988	Urban	Bacteroides	819	1288.83	6.81	0.98
CDT108	T	Female	500	7		2016	Urban	Prevotella	845	1311.53	6.43	0.97
CDT109	T	Female	500	74		2012	Urban	Bacteroides	811	1467.72	6.35	0.97
CDT110	T	Female	500	65		2014	Urban	Prevotella	771	1236.06	5.67	0.92
CDT111	T	Female	500	57		2013	Urban	Bacteroides	908	1389.03	6.99	0.98
CDT112	T	Female	500	22		2016	Urban	Prevotella	706	1183.83	5.88	0.94
CDT113	T	Female	500	20		2016	Urban	Prevotella	581	968.57	4.09	0.81
CDT114	T	Female	500	72		2018	Urban	Bacteroides	808	1319.17	5.83	0.93
CDT115	T	Female	500	53		2011	Urban	Prevotella	844	1325.51	6.58	0.97
CDT116	T	Female	500	22		2015	Urban	Prevotella	731	1074.19	5.24	0.92
CDT117	T	Female	500	66		2004	Urban	Prevotella	752	1378.19	5.73	0.92
CDT118	T	Male	500	60		2016	Urban	Prevotella	550	931.46	4.33	0.89
CDT119	T	Female	500	63		2016	Urban	Bacteroides	809	1412.17	5.37	0.89
CDT120	T	Female	500	5		2017	Urban	Bacteroides	887	1487.64	6.18	0.96
CDT121	T	Female	500	75			Urban	Bacteroides	937	1338.81	6.57	0.97
CDT122	T	Female	500	50			Urban	Bacteroides	821	1393	6.13	0.96
CDT123	T	Female	500	72		2013	Urban	Bacteroides	812	1239.14	5.74	0.93
CDT124	T	Male	500	69			Urban	Bacteroides	766	1262.93	5.62	0.93
CDT125	T	Male	500	62			Urban	Prevotella	774	1229.01	5.98	0.95
CDT126	T	Male	500	46		2018	Urban	Bacteroides	759	1286.36	5.65	0.93
CDT127	T	Male	500			2008	Urban	Bacteroides	703	1196	5.81	0.95
CDT128	T	Male	500	68		2003	Urban	Bacteroides	829	1394.1	6.49	0.97
CDT129	T	Female	500	45		2016	Urban	Prevotella	777	1278	5.37	0.92
CDT130	T	Male	500	49		2015	Urban	Prevotella	814	1352.39	5.82	0.91
CDT131	T	Male	500	68			Urban	Bacteroides	780	1220.44	5.18	0.9
CDT132	T	Male	500	64			Urban	Bacteroides	886	1480.35	6.13	0.95
CDT133	T	Male	500	63			Urban	Bacteroides	1009	1651.79	6.54	0.96
CDT134	T	Male	500	78			Urban	Bacteroides	743	1282.07	5.72	0.91
CDT135	T	Male	500	67			Urban	Bacteroides	769	1270.03	5.61	0.94
CDT136	T	Female	500	63		2006	Urban	Bacteroides	773	1239.56	5.96	0.95
CDT137	T	Male	500	61			Urban	Bacteroides	790	1372.76	5.87	0.95
CDT138	T	Female	500	76			Urban	Bacteroides	773	1265.2	5.93	0.95
CDT139	T	Female	500	72		2008	Urban	Bacteroides	746	1151.28	5.74	0.95
CDT140	T	Male	500	56			Urban	Bacteroides	737	1236.55	5.39	0.93
CDT141	T	Female	500	79		2008	Urban	Prevotella	857	1448.53	6.83	0.98
CDT142	T	Female	500	70			Urban	Bacteroides	730	1404.7	5.75	0.94
CDT143	T	Female	500	78		2017	Urban	Bacteroides	712	1068.89	5.86	0.93
CDT144	T	Female	500			2008	Urban	Bacteroides	734	1208.45	5.17	0.9
CDT145	T	Female	500	58		2012	Urban	Bacteroides	868	1353.24	6.36	0.96
CDT146	T	Female	500	61			Urban	Prevotella	750	1189.56	6.14	0.97
CDT147	T	Male	500	20		2017	Urban	Prevotella	669	1110.7	5.72	0.95
CDT148	T	Female	500	18		2017	Urban	Prevotella	833	1310.1	6.38	0.97
CDT149	T	Female	500	25		2016	Urban	Prevotella	696	1120.73	5.68	0.95
CDT150	T	Male	500	22		2016	Urban	Prevotella	762	1199.53	6	0.96
CDT151	T	Female	500	20		2016	Urban	Prevotella	625	1039.65	5.35	0.94
CDT152	T	Male	500	23		2015	Urban	Prevotella	854	1434.72	6.08	0.94
CDT153	T	Female	500	20		2016	Urban	Prevotella	837	1284.91	5.84	0.94
CDT154	T	Male	500	22		2015	Urban	Prevotella	887	1389.88	6.41	0.95
CDT155	T	Female	500	21		2017	Urban	Prevotella	699	1018.92	4.28	0.81
CDT156	T	Female	500	21		2016	Urban	Prevotella	818	1310.44	6.36	0.96
CDT157	T	Female	500	22			Urban	Prevotella	677	1205.28	5.28	0.91
CDT158	T	Male	500	19		2017	Urban	Prevotella	741	1238.42	5.48	0.93
CDT159	T	Male	500	24		2015	Urban	Prevotella	638	990.93	5.61	0.95
CDT160	T	Female	500	22		2016	Urban	Prevotella	811	1543.61	6.76	0.98
CDT161	T	Female	500	22		2015	Urban	Prevotella	918	1458.09	6.71	0.97
CDT162	T	Male	500	23		2015	Urban	Prevotella	743	1143.81	5.6	0.93
CDT163	T	Female	500	22		2016	Urban	Prevotella	900	1449.81	6.88	0.98
CDT164	T	Female	500	17		2017	Urban	Prevotella	567	858.49	4.73	0.9
CDT165	T	Female	500	22			Urban	Prevotella	581	1010.02	5.2	0.92
CDT166	T	Female	500	22		2015	Urban	Bacteroides	1039	1596.58	6.84	0.98
CDT167	T	Female	500	22		2015	Urban	Prevotella	720	1115.72	5.24	0.91
CDT168	T	Female	500	23			Urban	Bacteroides	844	1474.01	5.9	0.95
CDT169	T	Male	500	22		2015	Urban	Prevotella	741	1298.96	6.14	0.97
CDT170	T	Male	500	20		2017	Urban	Prevotella	750	1339.32	5.7	0.93
CDT171	T	Female	500	20		2017	Urban	Prevotella	591	910	5.09	0.92
CDT172	T	Male	500	21		2015	Urban	Prevotella	682	1108.16	5.67	0.93
CDT173	T	Female	500	21		2016	Urban	Prevotella	747	1338.66	5.84	0.95
CDT174	T	Female	500	22		2016	Urban	Bacteroides	866	1386.03	6.76	0.98
CDT175	T	Female	500	21		2016	Urban	Prevotella	745	1141.34	5.81	0.95
CDT176	T	Female	500	20		2016	Urban	Prevotella	656	1116.71	4.94	0.91
CDT177	T	Female	500	21		2016	Urban	Prevotella	721	1247.82	5.36	0.92
CDT178	T	Male	500	22		2016	Urban	Prevotella	814	1404.56	5.77	0.95
CDT179	T	Female	500	21		2016	Urban	Prevotella	874	1489.31	6.71	0.97
CDT180	T	Female	500	23		2016	Urban	Bacteroides	463	741.61	3.24	0.76
CDT181	T	Female	500	19		2017	Urban	Prevotella	828	1267.35	5.81	0.93
CDT182	T	Female	500	19		2017	Urban	Prevotella	791	1246.09	6.17	0.95
CDT183	T	Male	500	24		2016	Urban	Prevotella	786	1347.75	6.09	0.95
CDT184	T	Male	500	22		2016	Urban	Prevotella	698	1118	5.22	0.92
CDT185	T	Female	500	21		2017	Urban	Prevotella	592	913.84	4.96	0.9
CDT186	T	Female	500	43		2007	Urban	Prevotella	684	1057.29	5.89	0.95
CDT187	T	Female	500	50			Urban	Bacteroides	679	1125.51	5.36	0.9
CDT188	T	Male	500	48			Urban	Prevotella	743	1296.22	6.16	0.96
CDT189	T	Male	500	57		2013	Urban	Bacteroides	745	1267.9	5.53	0.93
CDT190	T	Male	500	32		2008	Urban	Bacteroides	754	1304.52	5.74	0.93
CDT191	T	Male	500	39		2012	Urban	Bacteroides	932	1580.46	6.54	0.97
CDT192	T	Male	500	46		2015	Urban	Bacteroides	862	1446.38	5.91	0.94
CDT193	T	Female	500	36		2013	Urban	Bacteroides	716	1134.63	5.51	0.94
CDT194	T	Male	500			2008	Urban	Bacteroides	694	1175.01	4.87	0.85
CDT195	T	Male	500	22		2014	Urban	Bacteroides	862	1431.98	6.25	0.96
CDT196	T	Male	500	30		2014	Urban	Bacteroides	874	1438.38	5.83	0.94
CDT197	T	Male	500	32		2016	Urban	Prevotella	765	1240.26	6.01	0.96
CDT198	T	Female	500	31		2014	Urban	Bacteroides	788	1300.51	5.76	0.94
CDT199	T	Female	500	50		1998	Urban	Bacteroides	778	1299.11	5.74	0.95
CDT200	T	Male	500	56		1998	Urban	Bacteroides	772	1264.77	5.94	0.95
CDT201	T	Female	500	37			Urban	Prevotella	743	1240.42	5.81	0.93
CDT202	T	Male	500	27		2014	Urban	Bacteroides	836	1494.03	6.12	0.96
CDT203	T	Female	500	31		2013	Urban	Prevotella	641	1079.88	4.97	0.89
CDT204	T	Male	500	62		2013	Urban	Bacteroides	557	914.62	4.22	0.81
CDT205	T	Female	500	63		2015	Urban	Bacteroides	767	1203.12	5.13	0.89
CDT206	T	Female	500	64		2013	Urban	Bacteroides	734	1188.79	4.77	0.82
CDT207	T	Male	500	55		2015	Urban	Bacteroides	812	1269.25	6.31	0.97
CDT208	T	Male	500			2010	Urban	Prevotella	699	1158.53	4.48	0.83
CDT209	T	Male	500	21		2009	Urban	Bacteroides	877	1539.04	6.62	0.97
CDT210	T	Male	500	25		2008	Urban	Prevotella	610	1051.08	4.51	0.87
CDT211	T	Male	500	22		2008	Urban	Prevotella	823	1146.84	6.35	0.96
CDT212	T	Male	500	26			Urban	Prevotella	744	1177.73	6.16	0.96
CDT213	T	Male	500	20		2016	Urban	Bacteroides	1038	1608.63	6.93	0.97
CDT214	T	Male	500	18		2016	Urban	Prevotella	686	1036.86	5.78	0.95
CDT215	T	Male	500	20			Urban	Prevotella	804	1413.48	6.03	0.95
CDT216	T	Male	500	20		2013	Urban	Prevotella	781	1156.69	5.86	0.95
CDT217	T	Male	500	20		2010	Urban	Bacteroides	724	1133.66	5.56	0.94
CDT218	T	Male	500	16		2018	Urban	Bacteroides	931	1389.36	7.11	0.98
CDT219	T	Male	500	20		2011	Urban	Prevotella	835	1336.06	6.4	0.96
CDT220	T	Male	500	21		2013	Urban	Prevotella	756	1169.8	5.26	0.92
CDT221	T	Male	500	17		2017	Urban	Prevotella	893	1577	6.81	0.98
CDT222	T	Male	500	22		2013	Urban	Prevotella	588	1025.27	5	0.93
CDT223	T	Male	500	17		2018	Urban	Prevotella	666	1020.9	5.4	0.92
CDT224	T	Male	500	13		2014	Urban	Bacteroides	828	1400.89	6.01	0.95
CDT225	T	Male	500	13		2018	Urban	Prevotella	688	1044.16	5.21	0.92
CDT226	T	Male	500	20			Urban	Bacteroides	936	1530.35	6.78	0.97
CDT227	T	Male	500	19		2018	Urban	Prevotella	534	745.17	4.75	0.91
CDT228	T	Male	500	18			Urban	Prevotella	772	1237.82	6.07	0.95
CDT229	T	Male	500	16		2018	Urban	Bacteroides	816	1384.33	6.01	0.94
CDT230	T	Male	500	18		2018	Urban	Prevotella	638	1067.49	4.16	0.83
CDT231	T	Male	500	16		2017	Urban	Prevotella	597	919.58	4.62	0.83
CDT232	T	Male	500	14		2018	Urban	Prevotella	669	1122.44	5.09	0.91
CDT233	T	Male	500	15		2017	Urban	Bacteroides	875	1391.33	6.96	0.98
CDT234	T	Male	500	16		2018	Urban	Prevotella	669	1063.94	5.68	0.93
CDT235	T	Male	500	35		2003	Urban	Bacteroides	758	1199.05	5.79	0.94
CDT236	T	Male	500	15		2017	Urban	Prevotella	691	1085.5	5.95	0.95
CDT237	T	Male	500	15			Urban	Prevotella	781	1216.41	4.83	0.84
CDT238	T	Male	500	13			Urban	Prevotella	636	1004.37	5.15	0.91
CDT239	T	Male	500	15		2018	Urban	Prevotella	608	972.51	5.17	0.91
CDT240	T	Male	500	14		2013	Urban	Prevotella	582	909	4.94	0.9
CDT241	T	Male	500	16			Urban	Prevotella	728	1246.03	5.3	0.91
CDT242	T	Male	500	16		2017	Urban	Prevotella	709	1083.11	6.11	0.96
CDT243	T	Male	500	18		2017	Urban	Prevotella	687	1055.8	5.86	0.95
CDT244	T	Male	500	17			Urban	Prevotella	478	905.66	4.38	0.88
CDT245	T	Male	500	14		2014	Urban	Prevotella	703	1195.86	5.21	0.92
CDT246	T	Male	500	16			Urban	Prevotella	715	1068.33	5.64	0.94
CDT247	T	Male	500	15		2016	Urban	Prevotella	660	1188.28	5.52	0.94
CDT248	T	Male	500	17		2018	Urban	Prevotella	774	1216.99	6.63	0.97
CDT249	T	Male	500	14			Urban	Prevotella	630	1073.03	5.12	0.91
CDT250	T	Male	500	14			Urban	Prevotella	773	1282.52	6.1	0.95
CDT251	T	Male	500	15		2017	Urban	Prevotella	676	1254.53	5.27	0.92
CDT252	T	Male	500	16		2016	Urban	Prevotella	809	1483.32	6.13	0.95
CDT253	T	Male	500	16		2018	Urban	Bacteroides	640	1160.31	4.33	0.8
CDT254	T	Male	500	15		2017	Urban	Prevotella	771	1219.5	5.73	0.92
CDT255	T	Male	500	16		2018	Urban	Prevotella	870	1402.68	6.56	0.96
CDT256	T	Male	500	10		2017	Urban	Prevotella	707	1103.58	5.44	0.93
CDT257	T	Male	500	16		2016	Urban	Prevotella	607	958.04	5.32	0.92
CDT258	T	Male	500	16		2017	Urban	Bacteroides	803	1295.48	5.98	0.92
CDT259	T	Male	500	16		2017	Urban	Prevotella	818	1220.48	6.24	0.96
CDT260	T	Male	500	16			Urban	Prevotella	726	1257.25	6.47	0.97
CDT261	T	Male	500	16			Urban	Prevotella	385	580.26	3.92	0.8
CDT262	T	Male	500	16		2018	Urban	Prevotella	476	944.02	4.71	0.9
CDT263	T	Female	500	43		2008	Urban	Bacteroides	877	1396.13	7.08	0.99
CDT264	T	Female	500	20		2017	Urban	Bacteroides	1012	1610.18	6.4	0.96
CDT265	T	Male	500	11			Urban	Bacteroides	446	766.36	2.65	0.63
CDT266	T	Female	500	20		2016	Urban	Prevotella	633	1078.18	4.9	0.91
CDT267	T	Female	500	22		2017	Urban	Prevotella	649	1101.35	5.5	0.95
CDT268	T	Female	500	24		2015	Urban	Prevotella	882	1487.32	6.61	0.97
CDT269	T	Male	500	24		2015	Urban	Prevotella	651	1020.32	5.37	0.93
CDT270	T	Female	500	21		2017	Urban	Prevotella	802	1148.29	5.47	0.91
CDT271	T	Female	500	35		2005	Urban	Bacteroides	787	1333.89	5.93	0.95
HST001	T	Male	2684	13		Plateau		Prevotella	667	1062.33	5.77	0.95
HYT008	T	Female	3490	61		Plateau	PastoralArea	Bacteroides	1002	1719.23	6.44	0.96
HYT009	T	Female	3490	40		Plateau	PastoralArea	Prevotella	869	1409.63	6.86	0.98
HYT010	T	Female	3490	44		Plateau	PastoralArea	Prevotella	881	1319.97	6.61	0.97
HYT011	T	Female	3490	44		Plateau	PastoralArea	Prevotella	824	1133.56	6.98	0.98
HYT012	T	Male	3490	50		Plateau	PastoralArea	Bacteroides	1017	1771.27	6.73	0.97
HYT013	T	Male	3490	59		Plateau	PastoralArea	Prevotella	756	1207.53	5.87	0.95
HYT014	T	Male	3490	68		Plateau	PastoralArea	Prevotella	908	1389.91	6.49	0.96
HYT015	T	Female	3490	62		Plateau	PastoralArea	Prevotella	908	1381.48	6.77	0.97
HYT016	T	Female	3490	39		Plateau	PastoralArea	Bacteroides	1061	1616.25	7.23	0.98
HYT017	T	Female	3490	30		Plateau	PastoralArea	Bacteroides	958	1670.25	6.63	0.97
HYT018	T	Female	3490	47		Plateau	PastoralArea	Prevotella	818	1256.76	6.22	0.95
HYT019	T	Female	3490	37		Plateau	PastoralArea	Prevotella	900	1516.03	6.59	0.97
HYT020	T	Male	3490	48		Plateau	PastoralArea	Bacteroides	985	1397.67	7.06	0.98
HYT021	T	Female	3490	45		Plateau	PastoralArea	Bacteroides	824	1324.86	6.68	0.98
HYT022	T	Female	3490	37		Plateau	PastoralArea	Bacteroides	853	1284.49	6.82	0.98
HYT023	T	Female	3490	32		Plateau	PastoralArea	Bacteroides	904	1414.03	6.2	0.93
HYT024	T	Male	3490	80		Plateau	PastoralArea	Bacteroides	853	1310.56	5.29	0.9
HYT025	T	Male	3490	67		Plateau	PastoralArea	Bacteroides	873	1489.31	6.5	0.97
HYT026	T	Female	3490	57		Plateau	PastoralArea	Prevotella	739	1168.9	6.11	0.95
HYT027	T	Female	3490	25		Plateau	PastoralArea	Prevotella	958	1756.35	6.4	0.96
HYT028	T	Male	3490	45		Plateau	PastoralArea	Bacteroides	937	1400.03	6.65	0.97
HYT029	T	Female	3490	66		Plateau	PastoralArea	Prevotella	806	1262.06	6.52	0.97
HYT030	T	Female	3490	29		Plateau	PastoralArea	Bacteroides	906	1512.24	6.82	0.98
HYT031	T	Female	3490	63		Plateau	PastoralArea	Prevotella	676	1082.74	5.63	0.93
HYT032	T	Female	3490	77		Plateau	PastoralArea	Prevotella	766	1140.49	5.99	0.92
HYT033	T	Male	3490	46		Plateau	PastoralArea	Bacteroides	860	1435.03	5.03	0.85
HYT034	T	Female	3490	63		Plateau	PastoralArea	Prevotella	882	1344.67	6.84	0.98
HYT035	T	Female	3490	73		Plateau	PastoralArea	Prevotella	816	1178.53	6.47	0.96
HYT036	T	Male	3511	50		Plateau	PastoralArea	Bacteroides	996	1578.11	6.71	0.97
HYT037	T	Female	3490	77		Plateau	PastoralArea	Bacteroides	1019	1651.97	7.34	0.98
HYT038	T	Female	3490	52		Plateau	PastoralArea	Prevotella	715	1036.62	6.42	0.97
HYT039	T	Female	3490	28		Plateau	PastoralArea	Bacteroides	878	1278.96	6.54	0.96
HYT040	T	Male	3490	40		Plateau	PastoralArea	Prevotella	850	1419.6	6.34	0.96
HYT041	T	Female	3490	66		Plateau	PastoralArea	Prevotella	878	1446.33	6.37	0.96
HYT042	T	Female	3490	83		Plateau	PastoralArea	Bacteroides	972	1447.11	6.85	0.97
HYT043	T	Female	3490	47		Plateau	PastoralArea	Prevotella	842	1324.43	6.6	0.98
HYT044	T	Male	3511	68		Plateau	PastoralArea	Prevotella	760	1059.59	6.13	0.95
HYT045	T	Male	3511	43		Plateau	PastoralArea	Prevotella	767	1256.96	5.97	0.95
HYT046	T	Female	3511	36		Plateau	PastoralArea	Bacteroides	717	1323.21	5.31	0.9
HYT047	T	Female	3589	35		Plateau	PastoralArea	Prevotella	774	1212.06	6.57	0.98
HYT048	T	Male	3511	65		Plateau	PastoralArea	Prevotella	802	1198.09	6.5	0.97
HYT049	T	Female	3511	62		Plateau	PastoralArea	Prevotella	768	1090.85	6	0.96
HYT050	T	Female	3511	57		Plateau	PastoralArea	Bacteroides	963	1483.63	7.02	0.98
HYT051	T	Male	3511	43		Plateau	PastoralArea	Prevotella	636	957.76	5.29	0.94
HYT052	T	Female	3511	67		Plateau	PastoralArea	Prevotella	662	921.52	6.69	0.98
HYT053	T	Female	3511	54		Plateau	PastoralArea	Prevotella	969	1638.96	7.25	0.98
HYT054	T	Female	3511	45		Plateau	PastoralArea	Prevotella	631	945.35	5.1	0.9
HYT055	T	Female	3511	46		Plateau	PastoralArea	Prevotella	831	1309.5	6.33	0.96
HYT056	T	Female	3511			Plateau	PastoralArea	Prevotella	897	1450.93	6.76	0.97
HYT057	T	Female	3511	46		Plateau	PastoralArea	Prevotella	781	1167.12	6.1	0.95
HYT058	T	Female	3511	81		Plateau	PastoralArea	Prevotella	802	1266.07	6.13	0.95
HYT059	T	Female	3511	46		Plateau	PastoralArea	Prevotella	673	1023.73	4.72	0.82
HYT060	T	Male	3511	45		Plateau	PastoralArea	Prevotella	768	1267.5	6.31	0.96
HYT061	T	Male	3511	58		Plateau	PastoralArea	Prevotella	946	1564.62	7.26	0.99
HYT062	T	Female	3511	31		Plateau	PastoralArea	Prevotella	975	1557.79	7.22	0.98
HYT063	T	Male	3511	31		Plateau	PastoralArea	Prevotella	780	1237.88	6.33	0.97
HYT064	T	Female	3511	41		Plateau	PastoralArea	Prevotella	947	1406.14	6.79	0.97
HYT065	T	Female	3589	33		Plateau	PastoralArea	Bacteroides	705	1005.31	5.56	0.91
HYT066	T	Female	3511	42		Plateau	PastoralArea	Prevotella	819	1267.92	6.13	0.95
HYT067	T	Male	3511	51		Plateau	PastoralArea	Prevotella	840	1446.68	6.73	0.98
HYT068	T	Male	3511	66		Plateau	PastoralArea	Prevotella	878	1352.06	6.63	0.96
HYT069	T	Male	3511	36			PastoralArea	Bacteroides	882	1339.38	6.35	0.96
HYT070	T	Female	3511	43			PastoralArea	Bacteroides	669	1045.74	6.08	0.96
HYT071	T	Female	3511	42		Plateau	PastoralArea	Prevotella	698	950	6.47	0.97
HYT072	T	Female	3511	40		Plateau	PastoralArea	Bacteroides	697	1060.88	5.38	0.88
HYT073	T	Female	3511	34		Plateau	PastoralArea	Prevotella	591	934.36	5.41	0.93
HYT074	T	Female	3511	38		Plateau	PastoralArea	Prevotella	923	1451.12	6.72	0.97
HYT075	T	Female	3542	40		Plateau	PastoralArea	Prevotella	873	1342	5.75	0.9
HYT076	T	Male	3511	70		Plateau	PastoralArea	Prevotella	921	1347.23	6.79	0.97
HYT077	T	Female	3511			Plateau	PastoralArea	Prevotella	731	1091.96	5.53	0.89
HYT078	T	Male	3542	76		Plateau	PastoralArea	Prevotella	773	1129.01	6.37	0.96
HYT079	T	Female	3511	69		Plateau	PastoralArea	Bacteroides	919	1444.76	7.12	0.98
HYT080	T	Female	3589	36		Plateau	PastoralArea	Prevotella	867	1444.5	6.97	0.98
HYT081	T	Male	3542	65		Plateau	PastoralArea	Prevotella	752	1163.16	5.52	0.92
HYT082	T	Female	3589	47		Plateau	PastoralArea	Prevotella	726	1102.69	6.14	0.95
HYT083	T	Female	3589	54		Plateau	PastoralArea	Prevotella	790	1214.64	6.68	0.97
HYT084	T	Female	3589	58		Plateau	PastoralArea	Bacteroides	936	1471.59	6.69	0.97
HYT085	T	Male	3542	68		Plateau	PastoralArea	Bacteroides	864	1208.57	6.48	0.97
HYT086	T	Male	3511	61		Plateau	PastoralArea	Prevotella	724	1100.74	6.29	0.96
HYT087	T	Female	3511	59		Plateau	PastoralArea	Prevotella	795	1146.78	7.14	0.99
HYT088	T	Female	3511	62		Plateau	PastoralArea	Bacteroides	781	1148.16	5.93	0.92
HYT089	T	Female	3511	66		Plateau	PastoralArea	Bacteroides	690	1140.63	4.82	0.83
HYT090	T	Male	3511	48		Plateau	PastoralArea	Prevotella	806	1284.53	5.81	0.93
HYT091	T	Female	3511	74		Plateau	PastoralArea	Prevotella	915	1362.73	6.64	0.97
HYT092	T	Female	3589	68		Plateau	PastoralArea	Bacteroides	771	1290.92	6.4	0.97
HYT093	T	Female	3589	37		Plateau	PastoralArea	Bacteroides	1029	1746.13	6.55	0.97
HYT094	T	Male	3542	62		Plateau	PastoralArea	Prevotella	834	1231.07	6.72	0.97
HYT095	T	Male	3511	68		Plateau	PastoralArea	Prevotella	777	1120.78	6.15	0.96
HYT096	T	Male	3511	74		Plateau	PastoralArea	Bacteroides	904	1516.01	6.32	0.96
HYT097	T	Male	3511	43		Plateau	PastoralArea	Prevotella	747	1249.96	5.47	0.92
HYT098	T	Female	3511	43		Plateau	PastoralArea	Bacteroides	791	1238.86	6.37	0.97
HYT099	T	Male	3511	61		Plateau	PastoralArea	Prevotella	784	1147.5	6.5	0.97
HYT100	T	Male	3511	76		Plateau	PastoralArea	Bacteroides	909	1381.6	7.16	0.98
HYT101	T	Male	3542	54		Plateau	PastoralArea	Bacteroides	824	1367.43	6.35	0.97
HYT102	T	Female	3589	73		Plateau	PastoralArea	Bacteroides	829	1282.88	6.3	0.97
HYT103	T	Female	3589	67		Plateau	PastoralArea	Prevotella	770	1033.77	6.69	0.98
HYT104	T	Female	3589	40		Plateau	PastoralArea	Prevotella	834	1214.39	6.46	0.96
HYT105	T	Male	3542	55		Plateau	PastoralArea	Prevotella	943	1471	7.17	0.98
HYT106	T	Male	3511	58		Plateau	PastoralArea	Prevotella	779	1142.5	6.46	0.96
HYT107	T	Female	3511	39		Plateau	PastoralArea	Bacteroides	961	1416.75	6.97	0.98
HYT108	T	Male	3511	33		Plateau	PastoralArea	Prevotella	768	1182.29	6.19	0.96
HYT109	T	Female	3542	56		Plateau	PastoralArea	Bacteroides	886	1330.73	7.01	0.98
HYT110	T	Female	3589	50		Plateau	PastoralArea	Prevotella	697	1092.08	5.97	0.96
HYT111	T	Female	3511	71		Plateau	PastoralArea	Bacteroides	862	1331.64	4.82	0.76
HYT112	T	Female	3589	35		Plateau	PastoralArea	Prevotella	752	1271.92	6.39	0.97
HYT113	T	Female	3511	76		Plateau	PastoralArea	Prevotella	892	1415.3	6.55	0.96
HYT114	T	Male	3483	58		Plateau	PastoralArea	Bacteroides	867	1262.68	7.08	0.98
HYT115	T	Male	3511	67		Plateau	PastoralArea	Bacteroides	903	1510.29	6.91	0.98
HYT116	T	Male	3589	68		Plateau	PastoralArea	Prevotella	801	1522.3	6.57	0.97
HYT117	T	Male	3483			Plateau	PastoralArea	Bacteroides	984	1447.64	7.32	0.99
HYT118	T	Female	3589	52		Plateau	PastoralArea	Prevotella	783	1106.76	5.78	0.95
HYT119	T	Female	3511	48		Plateau	PastoralArea	Prevotella	777	1236.29	6.17	0.96
HYT120	T	Male	3511	42		Plateau	PastoralArea	Prevotella	699	1047.03	6.22	0.97
HYT121	T	Female	3511	32		Plateau	PastoralArea	Prevotella	718	1243	5.84	0.95
HYT122	T	Female	3511	43		Plateau	PastoralArea	Prevotella	811	1238.63	6.28	0.96
HYT123	T	Female	3589	31		Plateau	PastoralArea	Prevotella	920	1455.99	7.02	0.98
HYT124	T	Female	3589	47		Plateau	PastoralArea	Prevotella	1016	1594.26	6.92	0.98
HYT125	T	Female	3542	43		Plateau	PastoralArea	Prevotella	698	995	5.26	0.91
HYT126	T	Female	3511	44		Plateau	PastoralArea	Prevotella	739	1198.2	5.56	0.93
HYT127	T	Female	3511	26		Plateau	PastoralArea	Bacteroides	972	1393.96	6.87	0.98
HYT128	T	Female	3490	41		Plateau	PastoralArea	Bacteroides	896	1439.35	6.53	0.97
HYT129	T	Female	3490	56		Plateau	PastoralArea	Bacteroides	1008	1601.78	6.88	0.97
HYT130	T	Female	3490	40		Plateau	PastoralArea	Bacteroides	867	1292.41	5.92	0.94
HYT131	T	Female	3490	64		Plateau	PastoralArea	Bacteroides	920	1472.6	5.82	0.92
HYT132	T	Female	3490	46		Plateau	PastoralArea	Prevotella	692	1133.7	6.33	0.96
HYT133	T	Male	3511	33		Plateau	PastoralArea	Prevotella	694	1050.14	6.01	0.96
HYT134	T	Female	3589	46		Plateau	PastoralArea	Bacteroides	813	1257.43	6.28	0.96
HYT135	T	Male	3542	37		Plateau	PastoralArea	Prevotella	735	1195.55	5.89	0.96
HYT136	T	Female	3589	50		Plateau	PastoralArea	Prevotella	821	1504.29	5.86	0.94
HYT137	T	Male	3511	78		Plateau	PastoralArea	Prevotella	833	1190.88	6.87	0.98
HYT138	T	Male	3589	61			PastoralArea	Bacteroides	827	1355.72	5.99	0.95
HYT139	T	Male	3511	66		Plateau	PastoralArea	Prevotella	665	993.64	5.85	0.96
HYT140	T	Male	3542	62		Plateau	PastoralArea	Prevotella	731	1137.33	4.65	0.8
HYT141	T	Female	3511	69		Plateau	PastoralArea	Bacteroides	757	1083.04	6.35	0.97
HYT142	T	Female	3511	54		Plateau	PastoralArea	Prevotella	790	1272.26	6.22	0.96
HYT143	T	Female	3589	49		Plateau	PastoralArea	Bacteroides	1008	1554.18	7.46	0.99
HYT144	T	Female	3511	63		Plateau	PastoralArea	Bacteroides	657	1011.42	5.52	0.95
HYT145	T	Female	3511	36		Plateau	PastoralArea	Prevotella	855	1296.56	6.02	0.92
HYT146	T	Female	3511	51		Plateau	PastoralArea	Prevotella	928	1400.94	6.96	0.97
HYT147	T	Female	3589	25		Plateau	PastoralArea	Prevotella	764	1233.46	6.22	0.96
HYT148	T	Male	3589	25		Plateau	PastoralArea	Prevotella	796	1164.85	6.87	0.98
HYT149	T	Male	3589	80		Plateau	PastoralArea	Bacteroides	753	1032.24	6.27	0.96
HYT150	T	Female	3511	75		Plateau	PastoralArea	Bacteroides	896	1394.99	6.09	0.93
HYT151	T	Female	3542	67		Plateau	PastoralArea	Prevotella	748	1171.01	6.02	0.96
HYT152	T	Female	3511	71		Plateau	PastoralArea	Prevotella	889	1326	6.46	0.97
HYT153	T	Female	3542	67		Plateau	PastoralArea	Prevotella	855	1357.19	6.23	0.94
HYT154	T	Male	3542	66		Plateau	PastoralArea	Prevotella	785	1246.13	6.16	0.95
HYT155	T	Male	3511	61		Plateau	PastoralArea	Prevotella	631	909.27	5.36	0.92
HYT156	T	Female	3589	68		Plateau	PastoralArea	Prevotella	934	1478.98	6.28	0.94
HYT157	T	Female	3511	49		Plateau	PastoralArea	Bacteroides	886	1390.26	6.81	0.97
HYT158	T	Female	3589	31		Plateau	PastoralArea	Bacteroides	794	1261.19	5.77	0.94
HYT159	T	Male	3483	50	Plateau	Plateau	PastoralArea	Prevotella	780	1231.5	5.57	0.9
HYT160	T	Male	3483		Plateau	Plateau	PastoralArea	Prevotella	707	1125.82	5.95	0.96
HYT161	T	Male	3483	47	Plateau	Plateau	PastoralArea	Bacteroides	848	1373.03	5.59	0.91
HYT162	T	Male	3483	40	Plateau	Plateau	PastoralArea	Prevotella	805	1166.43	6.63	0.97
HYT163	T	Female	3483	47			PastoralArea	Bacteroides	796	1309.01	6.71	0.98
HYT164	T	Female	3483		Plateau	Plateau	PastoralArea	Prevotella	808	1321.07	6.32	0.95
HYT165	T	Male	3483		Plateau	Plateau	PastoralArea	Prevotella	660	964.5	5.59	0.95
HYT166	T	Female	3483	44	Plateau	Plateau	PastoralArea	Prevotella	794	1227.65	5.86	0.92
HYT167	T	Female	3483		Plateau	Plateau	PastoralArea	Bacteroides	883	1428.21	6.59	0.96
HYT168	T	Male	3483	78	Plateau	Plateau	PastoralArea	Bacteroides	925	1313.61	7.15	0.98
HYT169	T	Female	3483	67	Plateau	Plateau	PastoralArea	Bacteroides	808	1189.95	6.57	0.97
HYT170	T	Female	3483	74	Plateau	Plateau	PastoralArea	Bacteroides	818	1335.27	5.23	0.86
HYT171	T	Male	3483		Plateau	Plateau	PastoralArea	Bacteroides	832	1335.48	5.93	0.96
HYT172	T	Female	3483	55	Plateau	Plateau	PastoralArea	Prevotella	791	1195.04	6.17	0.96
HYT173	T	Female	3483				PastoralArea	Prevotella	976	1725.88	6.04	0.95
HYT174	T	Female	3483	85	Plateau	Plateau	PastoralArea	Bacteroides	672	1128.66	4.85	0.87
HYT175	T	Male	3483	43	Plateau	Plateau	PastoralArea	Prevotella	631	948.8	4.81	0.88
HYT176	T	Female	3483	51	Plateau	Plateau	PastoralArea	Bacteroides	927	1381.24	5.97	0.93
HYT177	T	Male	3483	43	Plateau	Plateau	PastoralArea	Prevotella	722	1045.47	5.92	0.91
HYT178	T	Female	3483	51	Plateau	Plateau	PastoralArea	Prevotella	728	1124.01	6.27	0.96
HYT179	T	Male	3483	48		Plateau	PastoralArea	Bacteroides	787	1323.11	5.8	0.95
HYT180	T	Female	3483	53	Plateau	Plateau	PastoralArea	Prevotella	611	930.6	4.99	0.93
HYT181	T	Female	3483	40	Plateau	Plateau	PastoralArea	Bacteroides	880	1342.84	6.65	0.97
HYT182	T	Male	3483	38	Plateau	Plateau	PastoralArea	Prevotella	728	1169.3	5.62	0.95
HYT183	T	Male	3483	39		Plateau	PastoralArea	Prevotella	816	1266.1	6.62	0.97
HYT184	T	Female	3483		Plateau	Plateau	PastoralArea	Bacteroides	807	1353.15	6.19	0.96
HYT185	T	Female	3483	64	Plateau	Plateau	PastoralArea	Prevotella	725	1060.94	5.19	0.9
HYT186	T	Male	3483	61	Plateau	Plateau	PastoralArea	Prevotella	807	1349.67	6.24	0.95
HYT187	T	Female	3483		Plateau	Plateau	PastoralArea	Bacteroides	841	1355.92	5.71	0.91
HYT188	T	Male	3483	43	Plateau	Plateau	PastoralArea	Prevotella	900	1480.94	6.45	0.97
HYT189	T	Male	3483	30		Plateau	PastoralArea	Prevotella	800	1244.39	6.79	0.98
HYT190	T	Male	3483	58	Plateau	Plateau	PastoralArea	Bacteroides	716	1051.67	6.14	0.96
HYT191	T	Female	3483	49	Plateau	Plateau	PastoralArea	Bacteroides	885	1611.57	5.31	0.88
HYT192	T	Male	3483	66	Plateau	Plateau	PastoralArea	Prevotella	718	1250.04	5.58	0.93
HYT193	T	Female	3483	48		Plateau	PastoralArea	Bacteroides	954	1712.03	7.04	0.98
HYT194	T	Male	3483	54		Plateau	PastoralArea	Prevotella	873	1455.91	6.79	0.98
HYT195	T	Male	3483	43	Plateau	Plateau	PastoralArea	Prevotella	745	1233.4	6.18	0.96
HYT196	T	Male	3483	47	Plateau	Plateau	PastoralArea	Bacteroides	913	1390.91	6.56	0.97
HYT197	T	Male	3483	61	Plateau	Plateau	PastoralArea	Bacteroides	787	1128.45	5.94	0.92
HYT198	T	Female	3483	24	Plateau	Plateau	PastoralArea	Prevotella	882	1519.26	6.09	0.95
HYT199	T	Male	3483	60		Plateau	PastoralArea	Prevotella	626	947.76	5.58	0.95
HYT200	T	Female	3483	75	Plateau	Plateau	PastoralArea	Prevotella	847	1283.24	6.43	0.97
HYT201	T	Female	3483	69	Plateau	Plateau	PastoralArea	Prevotella	749	1270.51	6.14	0.96
HYT202	T	Female	3483	65	Plateau	Plateau	PastoralArea	Prevotella	949	1518.98	7.14	0.98
HYT203	T	Female	3483	66	Plateau	Plateau	PastoralArea	Prevotella	905	1527.9	6.39	0.96
HYT204	T	Female	3483	42	Plateau	Plateau	PastoralArea	Prevotella	879	1334.71	6.33	0.96
HYT205	T	Male	3483	39		Plateau	PastoralArea	Prevotella	722	1113.24	5.81	0.94
HYT206	T	Male	3483	44	Plateau	Plateau	PastoralArea	Prevotella	861	1303.71	6.96	0.98
HYT208	T	Female	3511	66		Plateau	PastoralArea	Prevotella	844	1348.64	6.43	0.96
HYT209	T	Female	3483	55	Plateau	Plateau	PastoralArea	Bacteroides	864	1244.9	5.39	0.85
HYT210	T	Female	3490	23		Plateau	PastoralArea	Prevotella	796	1180.45	6.56	0.97
HYT211	T	Male	3511	73		Plateau	PastoralArea	Prevotella	697	1157.71	5.63	0.95
HYT212	T	Male	3490	50		Plateau	PastoralArea	Bacteroides	651	1087.11	4.67	0.86
HYT213	T	Male	3483	25			PastoralArea	Bacteroides	800	1269.56	6.33	0.97
HYT214	T	Female	3511	24		Plateau	PastoralArea	Bacteroides	796	1279.52	5.6	0.88
HYT215	T	Male	3483	32	Plateau	Plateau	PastoralArea	Bacteroides	904	1343.17	6.68	0.97
HYT216	T	Female	3483	38	Plateau	Plateau	PastoralArea	Prevotella	855	1340.17	6.74	0.97
HYT217	T	Female	3483	44			PastoralArea	Prevotella	844	1334.51	5.83	0.92
HYT218	T	Male	3542	10		Plateau	PastoralArea	Prevotella	660	964.59	4.96	0.9
HYT219	T	Female	3483	12		Plateau	PastoralArea	Prevotella	902	1372.25	6.57	0.97
HYT220	T	Male	3511	11		Plateau	PastoralArea	Bacteroides	976	1378.14	6.68	0.96
HYT221	T	Female	3511	11		Plateau	PastoralArea	Prevotella	694	1053.64	5.56	0.92
HYT222	T	Male	3511	11		Plateau	PastoralArea	Prevotella	779	1252.06	6.19	0.96
HYT223	T	Female	3589	11		Plateau	PastoralArea	Prevotella	658	1076.89	5.63	0.92
HYT224	T	Female	3511	10		Plateau	PastoralArea	Prevotella	899	1507.77	7.06	0.98
HYT225	T	Female	3511	10		Plateau	PastoralArea	Prevotella	808	1307.04	5.31	0.87
HYT226	T	Male	3511	10		Plateau	PastoralArea	Prevotella	765	1226.33	5.91	0.94
HYT227	T	Female	3511	10		Plateau	PastoralArea	Prevotella	730	1124.08	5.67	0.93
HYT228	T	Male	3542	11		Plateau	PastoralArea	Bacteroides	830	1278.86	6.12	0.95
HYT229	T	Male	3542	11		Plateau	PastoralArea	Prevotella	732	1135.72	5.9	0.94
HYT230	T	Male	3511	11		Plateau	PastoralArea	Prevotella	605	869.44	4.66	0.88
HYT231	T	Female	3542	11		Plateau	PastoralArea	Prevotella	794	1358.51	5.93	0.95
HYT232	T	Female	3511	21			PastoralArea	Bacteroides	976	1646.41	6.47	0.97
JCT001	T	Female	4001	12		Plateau		Prevotella	772	1359.52	5.74	0.95
MEKT079	T	Female	2647	31	Plateau	Plateau	Urban	Prevotella	772	1229.5	5.16	0.89
MEKT080	T	Female	2647	29	Plateau	Plateau	Urban	Bacteroides	820	1261.46	5.51	0.9
MEKT081	T	Female	2647	30			Urban	Bacteroides	717	1144.14	5.21	0.93
MEKT082	T	Male	2647	74	Plateau		Urban	Prevotella	701	1163.4	5.93	0.96
MEKT083	T	Female	2684	50		Plateau	BoundaryAP	Prevotella	633	1143.15	5.43	0.92
MEKT084	T	Male	2647	73	Plateau		Urban	Prevotella	765	1328.56	6.6	0.98
MEKT085	T	Female	2647	68	Plateau		Urban	Bacteroides	895	1338.96	6.59	0.98
MEKT086	T	Male	2647	68	Plateau		Urban	Prevotella	735	1079.78	6.71	0.98
MEKT087	T	Male	2647	78	Plateau		Urban	Bacteroides	1033	2008.59	6.39	0.96
MEKT088	T	Male	2647	66	Plateau		Urban	Bacteroides	866	1304.75	6.87	0.98
MEKT089	T	Female	2647	51	Plateau		Urban	Bacteroides	636	981.08	5.07	0.9
MEKT090	T	Female	2647	65	Plateau		Urban	Bacteroides	706	1202.14	5.89	0.95
MEKT091	T	Male	2647	69	Plateau		Urban	Bacteroides	720	1069.25	6.2	0.97
MEKT092	T	Female	2647	75	Plateau		Urban	Bacteroides	741	1183.87	6.66	0.98
MEKT093	T	Female	2684	65		Plateau	BoundaryAP	Prevotella	673	1164.02	6.25	0.97
MEKT094	T	Female	4001	68		Plateau	PastoralArea	Bacteroides	834	1189.09	6.85	0.97
MEKT095	T	Male	4001	46		Plateau	PastoralArea	Prevotella	722	1048.04	6.26	0.96
MEKT096	T	Male	4001	42		Plateau	PastoralArea	Prevotella	650	1002.69	5.46	0.95
MEKT097	T	Female	4001	62		Plateau	PastoralArea	Bacteroides	766	1091.63	6.71	0.98
MEKT098	T	Male	4001	71		Plateau	PastoralArea	Prevotella	859	1337.82	6.57	0.96
MEKT099	T	Male	4001	58		Plateau	PastoralArea	Prevotella	621	918.41	5.71	0.94
MEKT100	T	Female	4001	60		Plateau	PastoralArea	Prevotella	951	1427.85	6.99	0.97
MEKT101	T	Female	4001	40		Plateau	PastoralArea	Bacteroides	1080	1678.51	7.37	0.98
MEKT102	T	Female	4001	37		Plateau	PastoralArea	Prevotella	783	1180.38	5.44	0.87
MEKT103	T	Male	4001	28		Plateau	PastoralArea	Prevotella	799	1222.1	6.49	0.97
MEKT104	T	Female	4001	38		Plateau	PastoralArea	Bacteroides	882	1488.63	6.92	0.98
MEKT105	T	Male	4001	69		Plateau	PastoralArea	Prevotella	733	1102.34	5.23	0.89
MEKT106	T	Female	4001	84		Plateau	PastoralArea	Bacteroides	706	1010.73	5.98	0.95
MEKT107	T	Female	4001	71		Plateau	PastoralArea	Prevotella	940	1589.8	6.63	0.96
MEKT108	T	Female	4001	30		Plateau	PastoralArea	Bacteroides	728	1239.68	4.64	0.88
MEKT109	T	Female	4001	60		Plateau	PastoralArea	Bacteroides	713	1119.53	6.03	0.95
MEKT110	T	Female	2684	36		Plateau	BoundaryAP	Prevotella	608	857.68	5.04	0.92
MEKT111	T	Male	2684	76		Plateau	BoundaryAP	Prevotella	625	977.69	4.31	0.77
MEKT112	T	Female	2684	63		Plateau	BoundaryAP	Prevotella	705	1067.25	5.22	0.86
MEKT113	T	Female	2684	56		Plateau	BoundaryAP	Bacteroides	667	1157.08	6.28	0.97
MEKT114	T	Female	2684	78		Plateau	BoundaryAP	Bacteroides	691	1123.62	5.86	0.95
MEKT115	T	Female	2684	32		Plateau	BoundaryAP	Prevotella	819	1279.97	6.95	0.98
MEKT116	T	Female	2684	50		Plateau	BoundaryAP	Bacteroides	855	1363.51	7.03	0.98
MEKT117	T	Female	2684	75		Plateau	BoundaryAP	Bacteroides	829	1289.53	6.77	0.97
MEKT118	T	Male	2684	68		Plateau	BoundaryAP	Prevotella	707	1064.64	5.13	0.92
MEKT119	T	Female	2684	53		Plateau	BoundaryAP	Prevotella	670	1039.62	5.59	0.95
MEKT120	T	Female	2684	66		Plateau	BoundaryAP	Prevotella	722	1078.48	6.16	0.96
MEKT121	T	Female	2684	79		Plateau	BoundaryAP	Bacteroides	632	956.56	4.61	0.86
MEKT122	T	Female	2684	55		Plateau	BoundaryAP	Prevotella	506	839.14	4.74	0.91
MEKT123	T	Female	2684	63		Plateau	BoundaryAP	Prevotella	687	1050.88	5.84	0.94
MEKT124	T	Female	2684	73		Plateau	BoundaryAP	Prevotella	670	1099.51	4.46	0.84
MEKT125	T	Female	4001	49		Plateau	PastoralArea	Prevotella	967	1451.35	6.81	0.97
MEKT126	T	Male	4001	56		Plateau	PastoralArea	Prevotella	696	1113.22	5.93	0.95
MEKT127	T	Female	4001	31		Plateau	PastoralArea	Prevotella	604	1110	4.5	0.89
MEKT128	T	Male	2647	70	Plateau		Urban	Bacteroides	457	743.59	2.52	0.49
MEKT129	T	Female	2647	87	Plateau		Urban	Bacteroides	749	1176.01	6.03	0.96
MEKT130	T	Male	2647	79	Plateau		Urban	Prevotella	619	1028.94	4.47	0.85
MEKT131	T	Female	4001	36		Plateau	PastoralArea	Bacteroides	899	1443.98	6.25	0.95
MEKT132	T	Male	4001	54		Plateau	PastoralArea	Prevotella	767	1148.84	6.76	0.98
MEKT133	T	Male	4001	45		Plateau	PastoralArea	Prevotella	792	1211.81	5.95	0.94
MEKT134	T	Male	4001	17		Plateau	PastoralArea	Bacteroides	936	1473.18	7.03	0.98
MEKT135	T	Male	4001	38		Plateau	PastoralArea	Bacteroides	694	1133.66	3.62	0.62
MEKT136	T	Female	4001	58		Plateau	PastoralArea	Bacteroides	804	1331.76	6.29	0.96
MEKT137	T	Female	2647	77	Plateau		Urban	Bacteroides	669	1065.58	5.78	0.95
MEKT138	T	Female	2647	73	Plateau		Urban	Bacteroides	785	1245.83	5.54	0.93
MEKT139	T	Female	2647	69	Plateau		Urban	Prevotella	693	1146.94	5.56	0.92
MEKT140	T	Female	4001	49		Plateau	PastoralArea	Prevotella	1120	1968.4	7.12	0.98
MEKT141	T	Male	4001	78		Plateau	PastoralArea	Prevotella	1161	2155.9	6.61	0.97
MEKT142	T	Female	4001	33		Plateau	PastoralArea	Prevotella	869	1413.41	6.54	0.97
MEKT143	T	Female	4001	37		Plateau	PastoralArea	Bacteroides	690	1121.25	5.21	0.92
MEKT144	T	Male	4001	46		Plateau	PastoralArea	Bacteroides	642	1018.5	4.46	0.85
MEKT145	T	Female	4001	83		Plateau	PastoralArea	Prevotella	1014	1597.83	7.05	0.98
MEKT146	T	Female	4001	51		Plateau	PastoralArea	Bacteroides	823	1267.03	7.12	0.98
MEKT147	T	Female	4001	45		Plateau	PastoralArea	Prevotella	693	1191.45	5.18	0.88
MEKT148	T	Female	4001	39		Plateau	PastoralArea	Prevotella	876	1491.43	5.98	0.95
MEKT149	T	Female	4001	27		Plateau	PastoralArea	Bacteroides	737	1098.49	4.99	0.8
MEKT150	T	Female	4001	41		Plateau	PastoralArea	Bacteroides	830	1197.07	6.16	0.94
MEKT151	T	Female	4001	52		Plateau	PastoralArea	Prevotella	788	1217.26	4.98	0.85
MEKT152	T	Female	4001	31		Plateau	PastoralArea	Bacteroides	991	1710.28	6.53	0.96
MEKT153	T	Male	4001	68		Plateau	PastoralArea	Bacteroides	662	1020.75	6.37	0.97
MEKT154	T	Male	4001	42		Plateau	PastoralArea	Bacteroides	846	1169.41	6.47	0.97
MEKT155	T	Female	4001	67		Plateau	PastoralArea	Prevotella	1014	1674.55	7.01	0.97
MEKT156	T	Female	4001	75		Plateau	PastoralArea	Prevotella	729	1106.16	5.46	0.93
MEKT157	T	Male	4001	71		Plateau	PastoralArea	Prevotella	852	1389.24	6.52	0.97
MEKT158	T	Female	4001	70		Plateau	PastoralArea	Bacteroides	815	1124.17	6.83	0.98
MEKT159	T	Male	4001	45		Plateau	PastoralArea	Prevotella	701	981.78	5.29	0.89
MEKT160	T	Male	4001	50		Plateau	PastoralArea	Prevotella	846	1290.38	6.48	0.97
MEKT161	T	Female	4001	32		Plateau	PastoralArea	Prevotella	605	972.69	5.27	0.92
MEKT162	T	Male	4001	63		Plateau	PastoralArea	Bacteroides	838	1295.88	7.08	0.98
MEKT163	T	Female	4001	59		Plateau	PastoralArea	Bacteroides	711	1131.99	6.76	0.98
MEKT164	T	Female	2647	84	Plateau		Urban	Bacteroides	885	1619.03	6.31	0.96
MEKT165	T	Male	4001	32		Plateau	PastoralArea	Prevotella	690	1039.8	5.28	0.91
MEKT166	T	Male	4001	53		Plateau	PastoralArea	Prevotella	766	1152.75	5.97	0.95
MEKT167	T	Female	2647	71	Plateau		Urban	Bacteroides	765	1131.68	6.41	0.97
MEKT168	T	Female	2647	68	Plateau		Urban	Bacteroides	850	1511.94	6.4	0.97
MEKT169	T	Female	4001	86		Plateau	PastoralArea	Bacteroides	1011	1766.36	7.21	0.98
MEKT170	T	Female	4001	56		Plateau	PastoralArea	Prevotella	722	1273.04	5.87	0.95
MEKT171	T	Male	4001	35		Plateau	PastoralArea	Prevotella	735	1247.8	5.77	0.95
MEKT172	T	Female	4001	32		Plateau	PastoralArea	Prevotella	973	1601.67	6.96	0.97
MEKT173	T	Female	4001	36		Plateau	PastoralArea	Prevotella	792	1159.82	6.53	0.97
MEKT174	T	Female	4001	40		Plateau	PastoralArea	Prevotella	987	1706.1	6.19	0.96
MEKT175	T	Male	4001	49		Plateau	PastoralArea	Bacteroides	694	1099.33	4.83	0.85
MEKT176	T	Female	4001	48		Plateau	PastoralArea	Prevotella	862	1334.78	6.79	0.97
MEKT177	T	Female	2647	78	Plateau		Urban	Bacteroides	608	965.01	5.09	0.91
MEKT178	T	Female	4001	44		Plateau	PastoralArea	Prevotella	698	993.99	5.61	0.93
MEKT179	T	Female	4001	62		Plateau	PastoralArea	Prevotella	872	1464.42	6.3	0.96
MEKT180	T	Female	4001	46		Plateau	PastoralArea	Prevotella	844	1312.5	5.51	0.9
MEKT181	T	Female	2647	72	Plateau		Urban	Bacteroides	728	1243.89	5.77	0.94
MEKT182	T	Female	2647	70	Plateau		Urban	Prevotella	603	984.07	5.25	0.92
MEKT183	T	Male	2647	69	Plateau		Urban	Bacteroides	670	1034.87	6.26	0.97
MEKT184	T	Female	2647	60	Plateau		Urban	Bacteroides	618	1044.12	4.91	0.89
MEKT185	T	Female	2647	84	Plateau		Urban	Bacteroides	763	1231.16	6.45	0.97
MEKT186	T	Female	2684	68		Plateau	BoundaryAP	Bacteroides	827	1618.58	5.42	0.93
MEKT187	T	Male	2647	76	Plateau		Urban	Prevotella	660	1077.29	5.52	0.93
MEKT188	T	Male	2647	88	Plateau		Urban	Bacteroides	764	1142.98	6.71	0.98
MEKT189	T	Female	2684	79		Plateau	BoundaryAP	Prevotella	611	969.5	5.18	0.91
MEKT190	T	Female	2647	86	Plateau		Urban	Bacteroides	827	1417.94	6.03	0.95
MEKT191	T	Female	2647	61	Plateau		Urban	Bacteroides	723	1035.53	6.29	0.97
MEKT192	T	Male	2647	67	Plateau		Urban	Bacteroides	626	1051.04	6.29	0.97
MEKT193	T	Female	2684	42		Plateau	BoundaryAP	Prevotella	681	1016.94	5.81	0.95
MEKT194	T	Female	2684	68		Plateau	BoundaryAP	Prevotella	675	1068	6.02	0.95
MEKT195	T	Male	2647	72	Plateau		Urban	Bacteroides	1006	1793.32	6.6	0.97
MEKT196	T	Female	2684	47			BoundaryAP	Bacteroides	854	1591.78	5.65	0.94
MEKT197	T	Female	2647	83	Plateau		Urban	Bacteroides	1008	1641.5	6.52	0.96
MEKT198	T	Female	2684	47		Plateau	BoundaryAP	Prevotella	607	987.08	5.74	0.95
MEKT199	T	Male	2684	49		Plateau	BoundaryAP	Bacteroides	545	816.87	4.97	0.91
MEKT200	T	Male	2684	62		Plateau	BoundaryAP	Bacteroides	562	832.11	4.12	0.82
MEKT201	T	Male	2684	52		Plateau	BoundaryAP	Bacteroides	567	989.78	4.09	0.76
MEKT202	T	Female	2684	50		Plateau	BoundaryAP	Prevotella	584	831	5.31	0.93
MEKT203	T	Female	2684	45		Plateau	BoundaryAP	Prevotella	655	895.32	4.84	0.84
MEKT204	T	Female	2684	68		Plateau	BoundaryAP	Bacteroides	693	1060.69	5.46	0.88
MEKT205	T	Female	2684	75		Plateau	BoundaryAP	Prevotella	600	921.47	5.23	0.91
MEKT206	T	Female	2684	55		Plateau	BoundaryAP	Bacteroides	772	1328.21	5.92	0.95
MEKT207	T	Male	2684	45		Plateau	BoundaryAP	Prevotella	527	899.77	4.61	0.88
MEKT208	T	Male	2684	42		Plateau	BoundaryAP	Prevotella	693	1311.8	4.75	0.88
MEKT209	T	Female	2684	65		Plateau	BoundaryAP	Bacteroides	684	1035.69	6.25	0.97
MEKT210	T	Female	2684	56		Plateau	BoundaryAP	Bacteroides	974	1670.73	6.87	0.98
MEKT211	T	Female	2684	60		Plateau	BoundaryAP	Prevotella	620	969.21	4.95	0.91
MEKT212	T	Female	2684	72		Plateau	BoundaryAP	Prevotella	612	952.89	5.12	0.92
MEKT213	T	Female	2684	67		Plateau	BoundaryAP	Prevotella	717	1043.89	5.58	0.92
MEKT214	T	Female	2684	60		Plateau	BoundaryAP	Bacteroides	976	1700.29	6.44	0.96
MEKT215	T	Female	2535	60	Plateau	Plateau	BoundaryAP	Prevotella	492	795.09	4.17	0.86
MEKT216	T	Female	2535	52	immigrant2		BoundaryAP	Prevotella	366	524.68	3.36	0.81
MEKT217	T	Female	2535	64	Plateau	Plateau	BoundaryAP	Bacteroides	534	860.33	3.21	0.68
MEKT218	T	Female	2535	62	Plateau	Plateau	BoundaryAP	Bacteroides	641	1136.72	5.41	0.92
MEKT219	T	Male	2535	52	Plateau	Plateau	BoundaryAP	Prevotella	397	747.37	3.97	0.84
MEKT220	T	Female	2535	43	Plateau	Plateau	BoundaryAP	Prevotella	673	1201.12	5.62	0.95
MEKT221	T	Female	2535	41	Plateau	Plateau	BoundaryAP	Bacteroides	613	877.24	5.02	0.88
MEKT222	T	Female	2535	40	Plateau	Plateau	BoundaryAP	Prevotella	556	832.39	5.57	0.95
MEKT223	T	Female	2535	69	Plateau	Plateau	BoundaryAP	Prevotella	614	1055.7	5.28	0.93
MEKT224	T	Female	2535	79	Plateau	Plateau	BoundaryAP	Prevotella	840	1498.36	5.6	0.95
MEKT225	T	Female	2535	66	Plateau	Plateau	BoundaryAP	Prevotella	668	1092.07	5.93	0.96
MEKT226	T	Female	2535	48	Plateau	Plateau	BoundaryAP	Prevotella	633	996.88	5.81	0.96
MEKT227	T	Female	2535	69	Plateau	Plateau	BoundaryAP	Bacteroides	1140	2036.76	6.99	0.98
MEKT228	T	Male	2535	69	Plateau	Plateau	BoundaryAP	Prevotella	781	1327.33	6.49	0.97
MEKT229	T	Male	2535	60	immigrant2		BoundaryAP	Bacteroides	741	1197	5.98	0.94
MEKT230	T	Male	2535	76	Plateau	Plateau	BoundaryAP	Prevotella	584	1062.56	4.88	0.87
MEKT231	T	Male	2684	48		Plateau	BoundaryAP	Prevotella	627	1026.43	5.21	0.92
MEKT232	T	Male	2684	70		Plateau	BoundaryAP	Prevotella	625	913.75	5.04	0.9
MEKT233	T	Female	2684				BoundaryAP	Bacteroides	797	1152.79	6.59	0.96
MEKT234	T	Male	2684	63		Plateau	BoundaryAP	Prevotella	833	1234.71	6.4	0.97
MEKT235	T	Male	2684	52		Plateau	BoundaryAP	Bacteroides	634	955.62	4.92	0.9
MEKT236	T	Female	2684	60		Plateau	BoundaryAP	Bacteroides	755	1161.5	6.19	0.94
MEKT237	T	Female	2684	60		Plateau	BoundaryAP	Prevotella	637	1110.43	5.58	0.94
MEKT238	T	Female	2684	75		Plateau	BoundaryAP	Bacteroides	731	1357.19	6.02	0.96
MEKT239	T	Female	2684	50		Plateau	BoundaryAP	Bacteroides	473	710.89	3.77	0.73
MEKT240	T	Female	2684	49		Plateau	BoundaryAP	Bacteroides	588	1054.53	4.75	0.87
MEKT241	T	Female	2684	63		Plateau	BoundaryAP	Prevotella	607	1127.8	5.06	0.92
MEKT242	T	Male	2684	52		Plateau	BoundaryAP	Bacteroides	614	984.54	4.83	0.84
MEKT243	T	Female	2684	58		Plateau	BoundaryAP	Prevotella	491	769.16	4.23	0.86
MEKT244	T	Female	2684	50		Plateau	BoundaryAP	Prevotella	567	945.62	4.9	0.9
MEKT245	T	Female	2684	40		Plateau	BoundaryAP	Prevotella	571	1040.93	4.94	0.92
MEKT246	T	Male	2684	50		Plateau	BoundaryAP	Bacteroides	595	974.5	4.68	0.87
MEKT247	T	Male	2684	55		Plateau	BoundaryAP	Bacteroides	615	1129.09	4.79	0.87
MEKT248	T	Female	2684	39		Plateau	BoundaryAP	Bacteroides	852	1423.51	5.68	0.94
MEKT249	T	Male	2684	68		Plateau	BoundaryAP	Bacteroides	597	1013.18	4.67	0.85
MEKT250	T	Male	2684	81		Plateau	BoundaryAP	Bacteroides	801	1251.01	6.87	0.98
MEKT251	T	Female	2684	49		Plateau	BoundaryAP	Bacteroides	880	1402.85	6.77	0.98
MEKT252	T	Female	2684	47		Plateau	BoundaryAP	Prevotella	671	1165.55	5.72	0.92
MEKT253	T	Male	2684	42		Plateau	BoundaryAP	Bacteroides	821	1386.51	5.6	0.94
MEKT254	T	Male	2684	75		Plateau	BoundaryAP	Prevotella	835	1309.8	6.5	0.96
MEKT255	T	Female	2684	60		Plateau	BoundaryAP	Bacteroides	756	1207.64	5.78	0.94
MEKT256	T	Female	2684	67		Plateau	BoundaryAP	Prevotella	780	1380.16	6.16	0.95
MEKT257	T	Female	2684	46		Plateau	BoundaryAP	Bacteroides	822	1363.78	6.04	0.96
MEKT258	T	Female	2684	61		Plateau	BoundaryAP	Prevotella	521	902.98	5	0.9
MEKT259	T	Female	2684	78		Plateau	BoundaryAP	Bacteroides	813	1381.45	6.88	0.98
MEKT260	T	Female	2684	55		Plateau	BoundaryAP	Prevotella	725	1140.5	5.88	0.96
MEKT261	T	Female	2684	74		Plateau	BoundaryAP	Prevotella	682	1128.16	6.01	0.96
MEKT262	T	Female	2684	54		Plateau	BoundaryAP	Bacteroides	788	1275.5	6.07	0.96
MEKT263	T	Female	2684	49		Plateau	BoundaryAP	Prevotella	654	953.57	4.82	0.83
MEKT264	T	Female	2684	75		Plateau	BoundaryAP	Prevotella	818	1372.13	5.84	0.94
MEKT265	T	Male	2684	52		Plateau	BoundaryAP	Bacteroides	689	1108.14	4.67	0.83
MEKT266	T	Female	2684	56		Plateau	BoundaryAP	Prevotella	597	1037.3	5.83	0.96
MEKT267	T	Male	2684	64		Plateau	BoundaryAP	Bacteroides	638	1059.45	3.74	0.76
MEKT268	T	Male	2684	52		Plateau	BoundaryAP	Prevotella	820	1338.79	5.76	0.93
MEKT269	T	Male	2647	73	Plateau		Urban	Bacteroides	842	1346.01	6.03	0.95
MEKT270	T	Male	2647	74	Plateau		Urban	Prevotella	703	1095.89	5.84	0.94
MEKT271	T	Male	2647	74	Plateau		Urban	Bacteroides	748	1150	6.53	0.97
MEKT272	T	Female	2647	78	Plateau		Urban	Prevotella	712	1112.51	6.15	0.96
MEKT273	T	Male	2647	74	Plateau		Urban	Bacteroides	676	980.53	4.99	0.89
MEKT274	T	Male	2647	72	Plateau		Urban	Prevotella	688	1129.71	5.79	0.94
MEKT275	T	Female	2647	68	Plateau		Urban	Bacteroides	736	1320.53	5.38	0.94
MEKT276	T	Female	2647	78	Plateau		Urban	Bacteroides	868	1438.02	5.94	0.96
MEKT277	T	Female	2647	76	Plateau		Urban	Bacteroides	521	823.7	4.61	0.86
MEKT278	T	Male	2647	40			Urban	Bacteroides	920	1624.63	6.28	0.95
MEKT279	T	Female	2647	40			Urban	Bacteroides	848	1387.92	6.03	0.93
MEKT280	T	Male	2647	34			Urban	Bacteroides	893	1378.17	6.71	0.97
MEKT281	T	Male	2647	45	Plateau	Plateau	Urban	Prevotella	694	1108.65	5.51	0.94
MEKT282	T	Male	2647	55			Urban	Bacteroides	727	1245.5	5	0.88
MEKT283	T	Female	2647		Plateau	Plateau	Urban	Bacteroides	817	1291.61	5.82	0.92
MEKT284	T	Female	2647	31			Urban	Prevotella	687	1000.85	4.36	0.83
MEKT285	T	Male	2647	33			Urban	Prevotella	851	1405.71	5.98	0.95
MEKT286	T	Female	2647	40	Plateau	Plateau	Urban	Bacteroides	948	1419.9	5.92	0.93
MEKT287	T	Female	2647		Plateau	Plateau	Urban	Prevotella	839	1241.48	6.9	0.98
MEKT288	T	Female	2647	30			Urban	Prevotella	704	1134.66	5.64	0.94
MEKT289	T	Female	2647	48			Urban	Prevotella	788	1122.5	6.47	0.97
MEKT290	T	Female	2647	28			Urban	Prevotella	644	1014.67	5.5	0.94
MEKT291	T	Female	2647	41			Urban	Prevotella	762	1233.68	5.47	0.91
MEKT292	T	Female	2647	30	Plateau	Plateau	Urban	Bacteroides	726	1163.11	5.51	0.93
MEKT293	T	Female	2647	49	Plateau	Plateau	Urban	Bacteroides	703	1075.69	5.84	0.95
MEKT294	T	Male	2647	30			Urban	Prevotella	614	854.15	4.2	0.83
MEKT295	T	Female	2647	50	Plateau	Plateau	Urban	Prevotella	599	945.38	5.1	0.93
MEKT296	T	Female	2647	27			Urban	Prevotella	664	970.52	5.64	0.95
MEKT297	T	Male	2647	27			Urban	Prevotella	711	1243.5	5.64	0.92
MEKT298	T	Female	2647	41			Urban	Prevotella	889	1451.35	6.52	0.97
MEKT299	T	Female	2647	42		Plateau	Urban	Bacteroides	850	1363.87	6.49	0.97
MEKT300	T	Male	2647	52	Plateau	Plateau	Urban	Bacteroides	770	1172.93	6.26	0.97
MEKT301	T	Female	2647	47	Plateau	Plateau	Urban	Bacteroides	665	1175.69	5.58	0.95
MEKT302	T	Female	2647	60	Plateau	Plateau	Urban	Bacteroides	667	1079.53	5.4	0.93
MEKT303	T	Female	2647	51	Plateau	Plateau	Urban	Prevotella	716	1330.08	5.25	0.9
MEKT304	T	Male	2647	47		Plateau	Urban	Bacteroides	605	895.01	4.76	0.87
MEKT305	T	Female	2647	51	Plateau	Plateau	Urban	Bacteroides	703	1278.33	5.78	0.95
MEKT306	T	Female	2647	61		Plateau	Urban	Prevotella	724	1214.58	5.63	0.95
MEKT307	T	Female	2684	66		Plateau	BoundaryAP	Prevotella	858	1407.46	6.23	0.94
MEKT308	T	Male	2684	59		Plateau	BoundaryAP	Bacteroides	606	838.98	4.91	0.89
MEKT309	T	Female	2535	80	Plateau	Plateau	BoundaryAP	Bacteroides	699	1280.29	5.18	0.91
MEKT310	T	Female	2535	80	Plateau		BoundaryAP	Prevotella	631	1050.58	5.14	0.91
MEKT311	T	Female	2535	79	Plateau	Plateau	BoundaryAP	Prevotella	770	1231.91	6.15	0.95
MEKT312	T	Female	2535	78	Plateau	Plateau	BoundaryAP	Bacteroides	827	1270.31	5.25	0.91
MEKT313	T	Female	2535	78	immigrant3		BoundaryAP	Bacteroides	682	1152.84	5.4	0.89
MEKT314	T	Female	2535	56	Plateau	Plateau	BoundaryAP	Bacteroides	951	1905.72	5.13	0.9
MEKT315	T	Female	2535	75	Plateau	Plateau	BoundaryAP	Prevotella	707	1163.28	6.46	0.97
MEKT316	T	Female	2535	80	Plateau	Plateau	BoundaryAP	Prevotella	620	1071.09	5.69	0.95
MEKT317	T	Female	2535	48	Plateau	Plateau	BoundaryAP	Prevotella	697	1125.12	6.02	0.96
MEKT318	T	Male	2535	62	Plateau	Plateau	BoundaryAP	Bacteroides	573	928.51	4.73	0.89
MEKT319	T	Male	2535	72	immigrant3		BoundaryAP	Bacteroides	1007	1654.66	7.07	0.98
MEKT320	T	Female	2535	60	Plateau	Plateau	BoundaryAP	Bacteroides	616	940.01	5.54	0.94
MEKT321	T	Female	2535	49	Plateau	Plateau	BoundaryAP	Prevotella	720	1047.51	5.89	0.95
MEKT322	T	Male	2535	69	Plateau	Plateau	BoundaryAP	Prevotella	731	1175	6.26	0.97
MEKT323	T	Female	2535	66	Plateau	Plateau	BoundaryAP	Prevotella	593	934.05	5.14	0.92
MEKT324	T	Female	2535	81	immigrant2		BoundaryAP	Bacteroides	776	1136.47	6.97	0.98
MEKT325	T	Female	2557	66		Plateau	AgriculturalArea	Bacteroides	734	1118.44	6.62	0.98
MEKT326	T	Male	2557	64		Plateau	AgriculturalArea	Prevotella	743	1276.93	5.54	0.94
MEKT327	T	Female	2557	41		Plateau	AgriculturalArea	Bacteroides	678	1081.53	5.4	0.93
MEKT328	T	Female	2557	60		Plateau	AgriculturalArea	Bacteroides	760	1374.26	6.22	0.95
MEKT329	T	Male	2557	77		Plateau	AgriculturalArea	Prevotella	588	915.27	4.33	0.81
MEKT330	T	Male	2557	71		Plateau	AgriculturalArea	Bacteroides	670	1062.89	4.81	0.88
MEKT331	T	Male	2557	79		Plateau	AgriculturalArea	Prevotella	592	924.93	4.93	0.92
MEKT332	T	Female	2557	61		Plateau	AgriculturalArea	Prevotella	684	1053.01	5.76	0.93
MEKT333	T	Female	2557	59		Plateau	AgriculturalArea	Prevotella	613	917.42	5.2	0.93
MEKT334	T	Female	2535	53	Plateau	Plateau	BoundaryAP	Bacteroides	523	828.53	4.18	0.81
MEKT335	T	Female	2535	54	Plateau	Plateau	BoundaryAP	Prevotella	606	906.92	5.72	0.95
MEKT336	T	Female	2535	46	Plateau	Plateau	BoundaryAP	Prevotella	628	1052.64	5.63	0.95
MEKT337	T	Male	2535	80	Plateau	Plateau	BoundaryAP	Prevotella	651	1074.37	4.52	0.82
MEKT338	T	Female	2535	72	Plateau	Plateau	BoundaryAP	Bacteroides	659	998.61	4.99	0.92
MEKT339	T	Female	2535	50	Plateau	Plateau	BoundaryAP	Prevotella	554	857.24	4.64	0.87
MEKT340	T	Male	2535	67	immigrant3		BoundaryAP	Bacteroides	600	1104.38	4.81	0.91
MEKT341	T	Female	2535	56	Plateau		BoundaryAP	Prevotella	545	854.6	5.31	0.93
MEKT342	T	Female	2774	43	Plateau	Plateau	BoundaryAP	Bacteroides	773	1314.89	5.61	0.95
MEKT343	T	Female	2535	60	immigrant3		BoundaryAP	Bacteroides	616	945.7	5.16	0.92
MEKT344	T	Female	2535		Plateau		BoundaryAP	Bacteroides	931	1558.34	5.98	0.95
MEKT345	T	Female	2535	72	Plateau	Plateau	BoundaryAP	Prevotella	589	861.51	5.7	0.94
MEKT346	T	Female	2535	50	Plateau	Plateau	BoundaryAP	Prevotella	729	1441.97	4.92	0.92
MEKT347	T	Female	2535	28	immigrant3		BoundaryAP	Bacteroides	693	1218.31	5.58	0.93
MEKT348	T	Female	2774	32	Plateau	Plateau	BoundaryAP	Prevotella	725	1499	3.62	0.77
MEKT349	T	Female	2774	70	Plateau	Plateau	BoundaryAP	Bacteroides	806	1317.89	6.6	0.98
MEKT350	T	Female	2774	46	Plateau	Plateau	BoundaryAP	Prevotella	620	1003.21	5.07	0.91
MEKT351	T	Male	2774	62	Plateau	Plateau	BoundaryAP	Prevotella	709	1173.36	5.13	0.87
MEKT352	T	Female	2774	41	immigrant2	Plateau	BoundaryAP	Bacteroides	726	1179	5.93	0.95
MEKT353	T	Male	2774	34	Plateau	Plateau	BoundaryAP	Bacteroides	650	1144.47	5.74	0.96
MEKT354	T	Female	2774	60	Plateau	Plateau	BoundaryAP	Bacteroides	926	1869.08	5.09	0.93
MEKT355	T	Female	2774	48	Plateau	Plateau	BoundaryAP	Prevotella	621	1070.88	5.12	0.92
MEKT356	T	Male	2774	59	Plateau	Plateau	BoundaryAP	Bacteroides	665	1097.1	4.84	0.9
MEKT357	T	Female	2774	55	Plateau	Plateau	BoundaryAP	Bacteroides	652	1097.08	4.73	0.84
MEKT358	T	Female	2774	82	Plateau	Plateau	BoundaryAP	Bacteroides	684	1036.53	6.18	0.96
MEKT359	T	Female	2774	51	Plateau	Plateau	BoundaryAP	Bacteroides	921	1962.26	5.69	0.95
MEKT360	T	Female	2774	52	Plateau	Plateau	BoundaryAP	Prevotella	651	1356.47	5.31	0.92
MEKT361	T	Female	2774	42	Plateau	Plateau	BoundaryAP	Bacteroides	686	1135.46	6.35	0.98
MEKT362	T	Female	2535	62	Plateau	Plateau	BoundaryAP	Bacteroides	701	1009.9	6.04	0.96
MEKT363	T	Male	2535	45	Plateau	Plateau	BoundaryAP	Prevotella	608	886.27	5.32	0.91
MEKT364	T	Female	2535	54	Plateau	Plateau	BoundaryAP	Prevotella	674	1091.29	6.01	0.95
MEKT365	T	Female	2535	59	Plateau	Plateau	BoundaryAP	Prevotella	660	1102.78	4.93	0.91
MEKT366	T	Female	2557	71		Plateau	AgriculturalArea	Bacteroides	830	1284.51	6.86	0.98
MEKT367	T	Male	2557	60		Plateau	AgriculturalArea	Bacteroides	922	1808.89	6.06	0.96
MEKT368	T	Female	2557	70		Plateau	AgriculturalArea	Prevotella	696	1143.71	5.58	0.92
MEKT369	T	Male	2557	74		Plateau	AgriculturalArea	Prevotella	547	875.51	4.44	0.87
MEKT370	T	Male	2557	67		Plateau	AgriculturalArea	Bacteroides	943	1726.22	6.11	0.96
MEKT371	T	Male	2557	54		Plateau	AgriculturalArea	Bacteroides	709	1439.11	3.91	0.76
MEKT372	T	Female	2774	54	Plateau	Plateau	BoundaryAP	Bacteroides	717	1335.8	5.54	0.94
MEKT373	T	Female	2557	53		Plateau	AgriculturalArea	Bacteroides	703	1205.96	5.49	0.94
MEKT374	T	Female	2557	43		Plateau	AgriculturalArea	Prevotella	1078	2077.56	6.86	0.98
MEKT375	T	Male	2557	78		Plateau	AgriculturalArea	Prevotella	626	1004.71	5.27	0.93
MEKT376	T	Female	2557	55		Plateau	AgriculturalArea	Bacteroides	855	1456.67	5.97	0.93
MEKT377	T	Female	2557	60		Plateau	AgriculturalArea	Bacteroides	843	1637.63	5.53	0.94
MEKT378	T	Female	2647	50	Plateau	Plateau	Urban	Prevotella	466	723.36	3.88	0.77
MEKT379	T	Female	2647	79	Plateau	Plateau	Urban	Bacteroides	598	899.92	4.68	0.89
MEKT380	T	Male	2774	52	Plateau	Plateau	BoundaryAP	Prevotella	1039	1828.52	6.22	0.96
MEKT381	T	Female	2774	57	Plateau	Plateau	BoundaryAP	Bacteroides	806	1307.2	6.76	0.98
MEKT382	T	Female	2774	67	Plateau	Plateau	BoundaryAP	Bacteroides	520	843.08	3.71	0.75
MEKT383	T	Male	2535	63	Plateau	Plateau	BoundaryAP	Prevotella	748	1189.1	5.84	0.94
MEKT384	T	Female	2774	67	Plateau	Plateau	BoundaryAP	Bacteroides	1370	2391.47	7.36	0.98
MEKT385	T	Female	2774	68	Plateau	Plateau	BoundaryAP	Bacteroides	980	1673.31	6.89	0.98
MEKT386	T	Female	2774	65	Plateau	Plateau	BoundaryAP	Prevotella	811	1351.01	5.67	0.93
MEKT387	T	Female	2774	84	Plateau	Plateau	BoundaryAP	Bacteroides	652	1039.25	5.75	0.95
MEKT388	T	Female	2774	88	Plateau	Plateau	BoundaryAP	Bacteroides	670	1113.03	5.78	0.93
MEKT389	T	Female	2774	63	Plateau	Plateau	BoundaryAP	Prevotella	546	834.45	4.67	0.89
MEKT390	T	Male	2774	67	Plateau	Plateau	BoundaryAP	Prevotella	791	1603.81	6.1	0.96
MEKT391	T	Female	2774	56	immigrant2		BoundaryAP	Bacteroides	560	946.11	4.88	0.92
MEKT392	T	Female	2774	57	Plateau	Plateau	BoundaryAP	Bacteroides	650	1042.45	4.77	0.86
MEKT393	T	Male	2774	59	Plateau	Plateau	BoundaryAP	Bacteroides	724	1141.22	6.24	0.96
MEKT394	T	Female	2774	36	Plateau	Plateau	BoundaryAP	Prevotella	552	848.12	4.76	0.89
MEKT395	T	Male	2774	60	Plateau	Plateau	BoundaryAP	Prevotella	653	1158.88	5.64	0.95
MEKT396	T	Female	2774	68	Plateau	Plateau	BoundaryAP	Bacteroides	683	1170.11	6.1	0.96
MEKT397	T	Male	2774	38	Plateau	Plateau	BoundaryAP	Bacteroides	1044	1812.45	5.73	0.92
MEKT398	T	Female	2774	68	immigrant2		BoundaryAP	Bacteroides	956	1632.16	6.3	0.96
MEKT399	T	Female	2629	17			Urban	Bacteroides	691	1173.81	5.8	0.94
MEKT400	T	Female	2629	17			Urban	Prevotella	731	1218.27	6.65	0.98
MEKT401	T	Female	2629	19			Urban	Prevotella	626	936.67	5.63	0.94
MEKT402	T	Female	2629	19			Urban	Bacteroides	726	1244.79	5.9	0.96
MEKT403	T	Female	2629	17			Urban	Prevotella	516	854.7	4.91	0.88
MEKT404	T	Female	2629	17			Urban	Bacteroides	1108	1893.07	6.41	0.96
MEKT405	T	Female	2629	17			Urban	Prevotella	714	1165.79	5.81	0.95
MEKT406	T	Female	2629	16			Urban	Prevotella	566	856.24	4.9	0.92
MEKT407	T	Female	2629	18			Urban	Prevotella	543	852.04	4.49	0.81
MEKT408	T	Female	2629	16			Urban	Prevotella	509	711.29	4.58	0.88
MEKT409	T	Female	2629	17			Urban	Prevotella	715	1257.62	5.28	0.91
MEKT410	T	Female	2629	18			Urban	Prevotella	739	1234.07	6.45	0.97
MEKT411	T	Female	2629	16			Urban	Prevotella	533	801	4.71	0.87
MEKT412	T	Female	2629	17			Urban	Bacteroides	1131	1997.32	6.71	0.96
MEKT413	T	Female	2629	17			Urban	Prevotella	786	1206.29	6.47	0.96
MEKT414	T	Female	2629	19			Urban	Bacteroides	722	1033.39	6.29	0.97
MEKT415	T	Female	2629	20			Urban	Prevotella	689	1106.64	6.51	0.98
MEKT416	T	Female	2629	18			Urban	Prevotella	585	872.6	5.05	0.9
MEKT417	T	Female	2629	17			Urban	Prevotella	705	1022.52	6.16	0.96
MEKT418	T	Female	2629	18			Urban	Prevotella	706	1076.58	5.68	0.89
MEKT419	T	Female	2629	18			Urban	Prevotella	702	1065.07	5.25	0.88
MEKT420	T	Female	2629	24			Urban	Bacteroides	865	1375.19	6.2	0.93
MEKT421	T	Female	2629	17			Urban	Prevotella	441	687.06	4.89	0.93
MEKT422	T	Female	2629	16			Urban	Prevotella	719	1128.51	6.21	0.97
MEKT423	T	Female	2629	16			Urban	Prevotella	1283	2215.91	7.19	0.98
MEKT424	T	Female	2629	17			Urban	Prevotella	799	1340.84	6.66	0.97
MEKT425	T	Female	2629	19			Urban	Bacteroides	798	1266.16	5.94	0.93
MEKT426	T	Female	2629	20			Urban	Prevotella	490	699.37	4.4	0.88
MEKT427	T	Female	2629	17			Urban	Bacteroides	847	1514.33	6.06	0.96
MEKT428	T	Female	2629	19			Urban	Bacteroides	747	1167.29	5.18	0.89
MEKT429	T	Female	2629	18			Urban	Prevotella	513	861.5	5.09	0.93
MEKT430	T	Female	2629				Urban	Prevotella	586	989.52	5.25	0.93
MEKT431	T	Female	2629	17			Urban	Prevotella	654	1073.45	5.53	0.93
MEKT432	T	Female	2629	18			Urban	Prevotella	794	1290.96	5.67	0.92
MEKT433	T	Female	2629	17			Urban	Prevotella	519	805.59	4.59	0.89
MEKT434	T	Female	2629	16			Urban	Prevotella	452	739.12	3.72	0.78
MEKT435	T	Female	2629	17			Urban	Prevotella	532	755.23	4.75	0.9
MEKT436	T	Female	2629	19			Urban	Prevotella	559	874.01	5.45	0.95
MEKT437	T	Female	2629	18			Urban	Bacteroides	697	1164.24	6.08	0.97
MEKT438	T	Female	2629	19			Urban	Prevotella	606	969.19	5.33	0.92
MEKT439	T	Female	2629	22			Urban	Bacteroides	1160	1953.57	7.02	0.98
MEKT440	T	Female	2629	19			Urban	Bacteroides	670	1097.61	5.29	0.91
MEKT441	T	Female	2629	19			Urban	Prevotella	653	989.27	5.12	0.89
MEKT442	T	Female	2629	19			Urban	Prevotella	1112	2012.7	6.35	0.95
MEKT443	T	Female	2629	16			Urban	Prevotella	828	1270.44	6.46	0.97
MEKT444	T	Female	2629	18			Urban	Prevotella	921	1497.47	7.23	0.99
MEKT445	T	Female	2629	18			Urban	Prevotella	660	1046.35	5.52	0.94
MEKT446	T	Female	2629	19			Urban	Prevotella	580	989.71	4.83	0.88
MEKT447	T	Female	2629	17			Urban	Bacteroides	933	1418.81	6.5	0.97
MEKT448	T	Female	2629	22			Urban	Prevotella	692	1194.33	5.55	0.92
MEKT449	T	Female	2629	16			Urban	Bacteroides	1120	2118.42	6.91	0.98
MEKT450	T	Female	2629	21			Urban	Prevotella	574	827.69	4.23	0.82
MEKT451	T	Female	2629	16			Urban	Prevotella	589	946	3.82	0.77
MEKT452	T	Female	2629	17			Urban	Prevotella	731	1181.1	5.56	0.93
MEKT453	T	Female	2629	17			Urban	Prevotella	565	828.33	4.68	0.9
MEKT454	T	Female	2629	17			Urban	Prevotella	660	980.59	5.25	0.91
MEKT455	T	Female	2629	16			Urban	Prevotella	528	814.44	4.41	0.86
MEKT456	T	Female	2629	20			Urban	Prevotella	1105	2062.96	6.34	0.95
MEKT457	T	Female	2629	19			Urban	Prevotella	619	1167.27	5.25	0.91
MEKT458	T	Female	2629	18			Urban	Prevotella	721	1215.03	6.06	0.97
MEKT459	T	Female	2629	18			Urban	Prevotella	749	1137.14	6.62	0.98
MEKT460	T	Female	2629	16			Urban	Bacteroides	557	866.82	4.48	0.88
MEKT461	T	Female	2629	19			Urban	Prevotella	695	1203.37	5.73	0.95
MEKT462	T	Female	2629	19			Urban	Bacteroides	847	1420.76	5.51	0.92
MEKT463	T	Female	2629	18			Urban	Prevotella	832	1333.2	6.49	0.96
MEKT464	T	Female	2629	16			Urban	Prevotella	617	1013.16	5.22	0.88
MEKT465	T	Female	2629	19			Urban	Prevotella	612	1053.23	5.04	0.91
MEKT466	T	Female	2629	18			Urban	Prevotella	700	1086.88	6.63	0.97
MEKT467	T	Female	2629	19			Urban	Prevotella	631	903.01	5.22	0.91
MEKT468	T	Female	2629	17			Urban	Prevotella	567	917.44	5.04	0.92
MEKT469	T	Female	2629	16			Urban	Prevotella	716	1127.07	6.23	0.97
MEKT470	T	Female	2629	21			Urban	Prevotella	745	1316.91	5.77	0.94
MEKT471	T	Female	2629	16			Urban	Prevotella	720	1164.49	6.59	0.98
MEKT472	T	Male	2629	17			Urban	Bacteroides	740	1170.71	5.43	0.93
MEKT473	T	Male	2629	17			Urban	Prevotella	654	1293.05	5.47	0.91
MEKT474	T	Male	2629	17			Urban	Prevotella	704	1100.01	6.3	0.97
MEKT475	T	Male	2629	17			Urban	Prevotella	599	956.42	5.02	0.9
MEKT476	T	Male	2629	16			Urban	Prevotella	617	947.12	5.48	0.94
MEKT477	T	Male	2629	18			Urban	Prevotella	812	1375.97	6.39	0.97
MEKT478	T	Male	2629	18			Urban	Prevotella	628	1002.22	5.56	0.92
MEKT479	T	Male	2629	17			Urban	Prevotella	593	894.56	4.74	0.79
MEKT480	T	Male	2629	18			Urban	Prevotella	713	1159.45	6.3	0.96
MEKT481	T	Male	2629	18			Urban	Prevotella	709	1055.22	6.19	0.95
MEKT482	T	Male	2629	15			Urban	Prevotella	741	1255.08	5.29	0.9
MEKT483	T	Male	2629	18			Urban	Prevotella	646	974.46	5.47	0.92
MEKT484	T	Male	2629	17			Urban	Prevotella	664	1084.92	5.13	0.92
MEKT485	T	Male	2629	16			Urban	Bacteroides	775	1305.56	5.92	0.96
MEKT486	T	Male	2629	15			Urban	Prevotella	615	870.89	5.41	0.93
MEKT487	T	Male	2629	19			Urban	Prevotella	794	1224.4	6.41	0.97
MEKT488	T	Male	2629	17			Urban	Bacteroides	767	1171.7	5.45	0.9
MEKT489	T	Male	2629	18			Urban	Prevotella	771	1176.81	5.66	0.93
MEKT490	T	Male	2629	17			Urban	Prevotella	632	930.23	5.15	0.92
MEKT491	T	Male	2629	17			Urban	Prevotella	665	969.59	6.06	0.96
MEKT492	T	Male	2629	18			Urban	Prevotella	693	1197	5.98	0.95
MEKT493	T	Male	2629	16			Urban	Prevotella	645	1032.01	5.86	0.96
MEKT494	T	Male	2629	19			Urban	Prevotella	499	900.5	4.87	0.92
MEKT495	T	Male	2629	17			Urban	Prevotella	629	1172.49	5.89	0.96
MEKT496	T	Male	2629	20			Urban	Bacteroides	754	1428.01	5.73	0.94
MEKT497	T	Male	2629	18			Urban	Bacteroides	629	1000.09	5.24	0.89
MEKT498	T	Male	2629	17			Urban	Prevotella	486	747.85	4.74	0.91
MEKT499	T	Male	2629	18			Urban	Bacteroides	686	1134.46	5.78	0.94
MEKT500	T	Male	2629	16			Urban	Prevotella	687	1078.24	5.67	0.94
MEKT501	T	Male	2629	17			Urban	Bacteroides	695	1152.53	5.45	0.9
MEKT502	T	Male	2629	18			Urban	Prevotella	552	795.14	5.07	0.91
MEKT503	T	Male	2629	18			Urban	Prevotella	620	1008.76	5.26	0.91
MEKT504	T	Male	2629	17			Urban	Prevotella	717	1119.16	5.84	0.96
MEKT505	T	Male	2629	18			Urban	Prevotella	763	1117.2	7.14	0.99
MEKT506	T	Male	2629	20			Urban	Bacteroides	660	1024.83	5.86	0.96
MEKT507	T	Male	2629	18			Urban	Prevotella	662	1128.17	5.04	0.91
MEKT508	T	Male	2629	17			Urban	Prevotella	548	914.44	4.9	0.9
MEKT509	T	Male	2629	18			Urban	Bacteroides	623	1126.13	5.55	0.95
MEKT510	T	Male	2629	18			Urban	Bacteroides	803	1191.18	6.36	0.97
MEKT511	T	Male	2629	19			Urban	Bacteroides	835	1380.39	6.37	0.95
MEKT512	T	Male	2629	18			Urban	Prevotella	716	1199.94	5.97	0.96
MEKT513	T	Male	2629	20			Urban	Bacteroides	637	995.75	6.02	0.96
MEKT514	T	Male	2629	19			Urban	Bacteroides	642	970.64	4.44	0.83
MEKT515	T	Male	2629	18			Urban	Prevotella	756	1277.68	5.88	0.94
MEKT516	T	Male	2629	19			Urban	Prevotella	756	1118.23	6.78	0.98
MEKT517	T	Male	2629	18			Urban	Bacteroides	660	996.88	5.18	0.91
MEKT518	T	Male	2629	19			Urban	Prevotella	545	1059.36	4.12	0.82
MEKT519	T	Male	2629	18			Urban	Bacteroides	695	1168.06	5.45	0.94
MEKT520	T	Male	2629	19			Urban	Bacteroides	672	1068.3	5.77	0.94
MEKT521	T	Male	2629	16			Urban	Prevotella	955	1523.67	6.74	0.97
MEKT522	T	Male	2629	20			Urban	Bacteroides	752	1164.96	6.02	0.93
MEKT523	T	Male	2629	19			Urban	Prevotella	605	1008	5.76	0.95
MEKT524	T	Male	2629	16			Urban	Prevotella	688	1002.63	6.07	0.96
MEKT525	T	Male	2629	19			Urban	Bacteroides	633	1061.12	4.92	0.87
MEKT526	T	Male	2629	18			Urban	Prevotella	649	1111.64	6.12	0.96
MEKT527	T	Male	2629	17			Urban	Prevotella	814	1267.72	6.72	0.98
MEKT528	T	Male	2629	18			Urban	Prevotella	654	1114.32	5.7	0.93
MEKT529	T	Male	2535	63	Plateau	Plateau	BoundaryAP	Bacteroides	647	1032.54	5.38	0.9
MEKT530	T	Female	2535	52	Plateau	Plateau	BoundaryAP	Bacteroides	978	1668	5.6	0.91
SFT001	T	Female	3483	10		Plateau		Prevotella	880	1337.38	5.95	0.95
SFT002	T	Female	3483	10		Plateau		Prevotella	775	1421.42	6.09	0.96
WCT056	T	Female	915	60	Plateau	Plateau	BoundaryAU	Bacteroides	853	1385.81	6.95	0.98
WCT057	T	Female	1566	54			AgriculturalArea	Bacteroides	806	1326.82	6.34	0.97
WCT058	T	Female	915	14	Plateau	Plateau	BoundaryAU	Prevotella	543	849.14	5.45	0.95
WCT059	T	Female	915	64	Plateau	Plateau	BoundaryAU	Bacteroides	797	1348.76	5.98	0.96
WCT060	T	Female	1566	29			BoundaryAU	Bacteroides	679	1162.18	5.82	0.95
WCT061	T	Female	1566	29	immigrant3		BoundaryAU	Bacteroides	918	1423.52	6.64	0.96
WCT062	T	Male	915	9	Plateau	Plateau	BoundaryAU	Prevotella	727	1206.04	5.73	0.94
WCT063	T	Male	915	63	Plateau	Plateau	BoundaryAU	Bacteroides	663	1107.49	6.1	0.97
WCT064	T	Female	1566	48	Plateau		AgriculturalArea	Bacteroides	754	1163.19	6.23	0.96
WCT065	T	Female	1566	43	Plateau	Plateau	AgriculturalArea	Bacteroides	749	1290.97	6.37	0.97
WCT066	T	Female	1566	69	Plateau	Plateau	AgriculturalArea	Bacteroides	725	1294.6	4.98	0.91
WCT067	T	Female	915	71	Plateau	Plateau	BoundaryAU	Bacteroides	742	1250.62	5.65	0.95
WCT068	T	Male	915	8			BoundaryAU	Bacteroides	700	1016.31	5.23	0.92
WCT069	T	Female	915	75	Plateau		BoundaryAU	Bacteroides	1096	2158.15	6.84	0.98
WCT071	T	Female	1566	24	immigrant2		BoundaryAU	Prevotella	652	1114.13	5.79	0.95
WCT072	T	Female	1566	59	Plateau	Plateau	AgriculturalArea	Prevotella	511	803.6	4.18	0.85
WCT073	T	Female	1566	75			AgriculturalArea	Bacteroides	697	1206.26	5.13	0.91
WCT074	T	Female	1566	70	Plateau	Plateau	AgriculturalArea	Bacteroides	801	1371.67	6.39	0.97
WCT075	T	Female	1566	37	Plateau	Plateau	AgriculturalArea	Bacteroides	618	1049.8	5.29	0.91
WCT076	T	Female	1566	63	Plateau	Plateau	AgriculturalArea	Bacteroides	634	1068.39	5.24	0.93
WCT077	T	Female	1566	48	Plateau	Plateau	AgriculturalArea	Bacteroides	685	1250.37	5.45	0.89
WCT078	T	Male	915	37			BoundaryAU	Bacteroides	855	1298.83	6.81	0.98
WCT079	T	Male	1566	25		Plateau	AgriculturalArea	Prevotella	599	1146.26	4.72	0.89
WCT080	T	Female	1566	77	Plateau	Plateau	AgriculturalArea	Bacteroides	607	1170.22	4.72	0.87
WCT081	T	Male	1566	10	Plateau	Plateau	AgriculturalArea	Prevotella	596	1006.55	4.52	0.88
WCT082	T	Male	915	52	Plateau		BoundaryAU	Prevotella	648	1226.14	5.21	0.89
WCT083	T	Male	1566	53	Plateau	Plateau	BoundaryAU	Prevotella	605	968.88	4.67	0.86
WCT084	T	Male	915	63			BoundaryAU	Bacteroides	457	845.14	3.69	0.78
WCT085	T	Female	915	38			BoundaryAU	Bacteroides	682	1167.11	5.61	0.95
WCT086	T	Female	1566	81	Plateau	Plateau	BoundaryAU	Prevotella	627	1022.85	5.07	0.92
WCT087	T	Female	1566	63	Plateau	Plateau	AgriculturalArea	Prevotella	652	1057.66	5.78	0.94
WCT088	T	Male	1566	14	Plateau		BoundaryAU	Bacteroides	751	1238.59	6.49	0.97
WCT089	T	Male	915	70	Plateau		BoundaryAU	Bacteroides	856	1447.68	6.53	0.97
WCT090	T	Female	1566	69			BoundaryAU	Bacteroides	687	1114.51	5.32	0.93
WCT091	T	Female	915	54			BoundaryAU	Prevotella	594	921	5.44	0.94
WCT092	T	Male	915	65			BoundaryAU	Bacteroides	686	1185.63	5.53	0.94
WCT093	T	Female	1566	60	Plateau	Plateau	AgriculturalArea	Prevotella	516	801.93	4.73	0.9
WCT094	T	Male	1566	42	immigrant2		AgriculturalArea	Bacteroides	532	907.58	4.08	0.85
WCT095	T	Female	915	74	immigrant2		BoundaryAU	Bacteroides	670	1057.81	5.17	0.92
WCT096	T	Female	915	36			BoundaryAU	Bacteroides	736	1133.88	6.48	0.97
WCT097	T	Female	1566	68			AgriculturalArea	Bacteroides	739	1153.01	5.62	0.92
WCT098	T	Male	1566	49	Plateau	Plateau	AgriculturalArea	Bacteroides	493	765.76	4.06	0.88
WCT099	T	Female	2535	39		Plateau	AgriculturalArea	Prevotella	509	768.53	4.92	0.92
WCT100	T	Male	1610	41	Plateau	Plateau	AgriculturalArea	Bacteroides	888	1369.91	6.66	0.97
WCT101	T	Female	1610	54	Plateau	Plateau	AgriculturalArea	Bacteroides	820	1286.22	5.42	0.92
WCT102	T	Female	1583	64	Plateau	Plateau	AgriculturalArea	Prevotella	788	1289.2	5.95	0.96
WCT103	T	Female	1583	48	Plateau	Plateau	AgriculturalArea	Prevotella	582	866.37	4.55	0.88
WCT104	T	Female	1583	53	Plateau	Plateau	AgriculturalArea	Bacteroides	690	1057.14	5.41	0.91
WCT105	T	Female	1583	59	Plateau	Plateau	AgriculturalArea	Prevotella	664	1154.64	5.53	0.94
WCT106	T	Female	1583	69	Plateau	Plateau	AgriculturalArea	Bacteroides	816	1387.23	6.23	0.96
WCT107	T	Female	1583		Plateau	Plateau	AgriculturalArea	Bacteroides	636	987.01	6.12	0.97
WCT108	T	Male	1583	64	Plateau	Plateau	AgriculturalArea	Bacteroides	764	1386.15	5.54	0.93
WCT109	T	Female	1583	58	Plateau	Plateau	AgriculturalArea	Bacteroides	626	1099.98	5.05	0.92
WCT110	T	Female	1622	16	Plateau	Plateau	AgriculturalArea	Prevotella	504	789.34	4.18	0.84
WCT111	T	Female	1583	51	Plateau	Plateau	AgriculturalArea	Bacteroides	755	1260.92	5.65	0.94
WCT112	T	Male	1566	75	Plateau	Plateau	AgriculturalArea	Prevotella	731	1115.71	5.77	0.92
WCT113	T	Male	1610	65	Plateau	Plateau	AgriculturalArea	Prevotella	861	1386.03	6.66	0.98
WCT114	T	Male	1610	68	Plateau	Plateau	AgriculturalArea	Bacteroides	609	993	5.06	0.91
WCT115	T	Female	1610	45	Plateau	Plateau	AgriculturalArea	Prevotella	589	877.21	5.35	0.95
WCT116	T	Female	1610	54	Plateau	Plateau	AgriculturalArea	Bacteroides	649	1086.53	5.06	0.93
WCT117	T	Female	1610	74	Plateau	Plateau	AgriculturalArea	Bacteroides	844	1359.24	6.53	0.97
WCT118	T	Male	1566	9	Plateau	Plateau	AgriculturalArea	Bacteroides	695	1218.97	5.37	0.91
WCT119	T	Male	1566	44	Plateau	Plateau	AgriculturalArea	Bacteroides	687	1093.76	5.37	0.91
WCT120	T	Female	1566	40	Plateau	Plateau	AgriculturalArea	Bacteroides	668	1227.36	6.09	0.96
WCT121	T	Female	1583	31	Plateau	Plateau	AgriculturalArea	Bacteroides	680	1044.32	5.81	0.94
WCT122	T	Female	1583	46	Plateau	Plateau	AgriculturalArea	Bacteroides	795	1473.11	6.42	0.97
WCT123	T	Female	1583	26	Plateau	Plateau	AgriculturalArea	Bacteroides	775	1291.13	6.42	0.97
WCT124	T	Male	1566	44	immigrant3		AgriculturalArea	Bacteroides	615	959.29	5.26	0.92
WCT125	T	Female	1583	52			AgriculturalArea	Bacteroides	779	1251.04	5.51	0.94
WCT126	T	Female	1583	62	Plateau	Plateau	AgriculturalArea	Bacteroides	796	1258.06	6.74	0.98
WCT127	T	Male	1583	11	Plateau	Plateau	AgriculturalArea	Bacteroides	709	1327	5.93	0.96
WCT128	T	Female	1583	48	Plateau	Plateau	AgriculturalArea	Bacteroides	700	1205.01	4.98	0.92
WCT129	T	Female	1583	16	Plateau	Plateau	AgriculturalArea	Prevotella	621	1166.75	5.25	0.93
WCT130	T	Female	1583	40	Plateau	Plateau	AgriculturalArea	Bacteroides	670	1372.74	5.21	0.93
WCT131	T	Male	1583	37	Plateau	Plateau	AgriculturalArea	Bacteroides	474	750.54	4.2	0.84
WCT132	T	Female	1566	56	Plateau	Plateau	AgriculturalArea	Bacteroides	625	1143.93	4.63	0.89
WCT133	T	Female	1583	40			AgriculturalArea	Bacteroides	811	1417.61	6.18	0.96
WCT134	T	Female	1583	53	Plateau		AgriculturalArea	Bacteroides	748	1334.04	5.94	0.94
WCT135	T	Female	1583	74			AgriculturalArea	Bacteroides	665	1111.16	5.99	0.96
WCT136	T	Female	1583	60	Plateau	Plateau	AgriculturalArea	Bacteroides	820	1337.49	6.59	0.98
WCT137	T	Male	1583	42	Plateau	Plateau	AgriculturalArea	Prevotella	729	1371.27	5.54	0.93
WCT138	T	Female	1583	46	Plateau	Plateau	AgriculturalArea	Bacteroides	783	1457.07	5.97	0.95
WCT139	T	Female	1583	44	Plateau	Plateau	AgriculturalArea	Bacteroides	916	1548.08	7.08	0.98
WCT140	T	Female	1583	36	Plateau	Plateau	AgriculturalArea	Bacteroides	667	985.13	5.33	0.93
WCT141	T	Female	1583	66			AgriculturalArea	Bacteroides	763	1223.64	5.67	0.93
WCT142	T	Female	1583	57	Plateau		AgriculturalArea	Bacteroides	602	986	4.37	0.85
WCT143	T	Female	1583	62			AgriculturalArea	Bacteroides	767	1313.97	6.37	0.96
WCT144	T	Female	1583	49	Plateau	Plateau	AgriculturalArea	Bacteroides	887	1590.39	6.42	0.97
WCT145	T	Female	1583	49	Plateau	Plateau	AgriculturalArea	Bacteroides	673	1096.01	5.31	0.92
WCT146	T	Female	1610	52	Plateau	Plateau	AgriculturalArea	Bacteroides	592	993.17	3.74	0.75
WCT147	T	Female	1610	78	Plateau	Plateau	AgriculturalArea	Bacteroides	636	1074.41	5.6	0.94
WCT148	T	Male	1610	35	Plateau	Plateau	AgriculturalArea	Bacteroides	584	1050.29	5.34	0.91
WCT149	T	Female	1610	63	Plateau	Plateau	AgriculturalArea	Prevotella	654	1144.07	5.32	0.92
WCT150	T	Female	1610	19	Plateau	Plateau	AgriculturalArea	Bacteroides	449	759.78	2.77	0.56
WCT151	T	Female	1622		Plateau	Plateau	AgriculturalArea	Prevotella	720	1378.01	5.11	0.89
WCT152	T	Female	1622	45	Plateau	Plateau	AgriculturalArea	Bacteroides	765	1253.28	6.03	0.96
WCT153	T	Male	1622	65	Plateau	Plateau	AgriculturalArea	Bacteroides	578	993	4.79	0.89
WCT154	T	Female	1583	37			AgriculturalArea	Prevotella	752	1181.03	5.51	0.93
WCT155	T	Male	1583	67	Plateau	Plateau	AgriculturalArea	Prevotella	571	933.84	4.54	0.84
WCT156	T	Male	1622	59	immigrant2		AgriculturalArea	Bacteroides	624	961.37	5.11	0.9
WCT157	T	Male	1583	61	Plateau	Plateau	AgriculturalArea	Prevotella	547	850.49	4.96	0.93
WCT158	T	Female	1610	63	Plateau	Plateau	AgriculturalArea	Prevotella	901	1382.98	6.12	0.95
WCT159	T	Female	1610	68	Plateau	Plateau	AgriculturalArea	Bacteroides	585	1012.38	5.86	0.96
WCT160	T	Female	1610	50	Plateau	Plateau	AgriculturalArea	Bacteroides	616	951.3	5.63	0.93
WCT161	T	Male	1610	68	Plateau	Plateau	AgriculturalArea	Bacteroides	1008	1617.11	6.7	0.97
WCT162	T	Female	1610	40	Plateau	Plateau	AgriculturalArea	Bacteroides	772	1261.35	6.4	0.97
WCT163	T	Female	1622	50	Plateau	Plateau	AgriculturalArea	Bacteroides	681	1082.43	5	0.87
WCT164	T	Female	1566	48	Plateau	Plateau	AgriculturalArea	Bacteroides	696	1060.91	5.95	0.96
WCT165	T	Female	1622	67	Plateau	Plateau	AgriculturalArea	Bacteroides	520	936.59	4.04	0.84
WCT166	T	Female	1622	67	Plateau	Plateau	AgriculturalArea	Bacteroides	657	1145.44	6.23	0.96
WCT167	T	Male	2535	47		Plateau	AgriculturalArea	Prevotella	487	727.62	5.12	0.94
WCT168	T	Female	1622	55	Plateau	Plateau	AgriculturalArea	Bacteroides	686	1219.91	5.5	0.94
WCT169	T	Female	1622	48	Plateau	Plateau	AgriculturalArea	Prevotella	689	1035.5	6.28	0.97
WCT170	T	Female	2535	41		Plateau	AgriculturalArea	Prevotella	661	1071.72	6.08	0.96
WCT171	T	Female	1622	91	Plateau	Plateau	AgriculturalArea	Prevotella	683	1047.9	5.76	0.94
WCT172	T	Female	1622	70	Plateau	Plateau	AgriculturalArea	Prevotella	620	1054.2	5.78	0.95
WCT173	T	Male	2535	50		Plateau	AgriculturalArea	Prevotella	587	1009.78	5.17	0.93
WCT174	T	Male	1566	74	Plateau	Plateau	AgriculturalArea	Bacteroides	782	1343.73	6.26	0.96
WCT175	T	Male	1622	35	Plateau	Plateau	AgriculturalArea	Prevotella	768	1410.53	6.53	0.97
WCT176	T	Female	2535	76		Plateau	AgriculturalArea	Bacteroides	671	1254.31	5.72	0.95
WCT177	T	Female	1622	54	Plateau	Plateau	AgriculturalArea	Bacteroides	576	1049.48	4.14	0.83
WCT178	T	Male	1622	54	Plateau	Plateau	AgriculturalArea	Prevotella	646	1144.79	5.24	0.94
WCT179	T	Female	2535	48		Plateau	AgriculturalArea	Bacteroides	611	1087.9	4.45	0.82
WCT180	T	Female	1622	71	Plateau	Plateau	AgriculturalArea	Bacteroides	573	1022.79	5.12	0.92
WCT181	T	Male	1622	79	Plateau	Plateau	AgriculturalArea	Prevotella	675	1113.41	5.4	0.92
WCT182	T	Female	2535	67		Plateau	AgriculturalArea	Bacteroides	681	1161.32	5.16	0.92
WCT183	T	Female	1622	50	Plateau	Plateau	AgriculturalArea	Bacteroides	838	1379.62	5.75	0.94
WCT184	T	Female	1622	36	Plateau	Plateau	AgriculturalArea	Bacteroides	645	1030.5	5.31	0.92
WCT185	T	Female	1622	43	immigrant2		AgriculturalArea	Bacteroides	824	1562.67	6.49	0.97
WCT186	T	Female	1622	37	Plateau	Plateau	AgriculturalArea	Prevotella	558	838.86	5.36	0.94
WCT187	T	Female	1622	47	Plateau		AgriculturalArea	Prevotella	623	1026.92	5.58	0.95
WCT188	T	Female	1622	30	Plateau		AgriculturalArea	Bacteroides	766	1500.03	5.38	0.92
WCT189	T	Female	1622	44	Plateau		AgriculturalArea	Bacteroides	716	1206.59	5.24	0.92
WCT190	T	Female	1622	48	Plateau	Plateau	AgriculturalArea	Bacteroides	565	885.49	4.47	0.86
WCT191	T	Female	1622	53	Plateau	Plateau	AgriculturalArea	Prevotella	555	865.01	5.13	0.93
WCT192	T	Female	1622	65	Plateau	Plateau	AgriculturalArea	Bacteroides	707	1095.4	6.67	0.98
WCT193	T	Female	1622	46	Plateau	Plateau	AgriculturalArea	Prevotella	710	1081.28	5.44	0.92
WCT194	T	Female	1622	45	Plateau	Plateau	AgriculturalArea	Bacteroides	600	1033.06	4.93	0.91
WCT195	T	Female	1622	60	Plateau		AgriculturalArea	Bacteroides	826	1337.5	5.8	0.93
WCT196	T	Female	1622	49	Plateau	Plateau	AgriculturalArea	Prevotella	542	965	3.91	0.77
WCT197	T	Female	1622	55	Plateau	Plateau	AgriculturalArea	Bacteroides	694	1139.8	5.92	0.96
WCT198	T	Female	1622	53	Plateau	Plateau	AgriculturalArea	Bacteroides	647	1089.72	4.74	0.89
WCT199	T	Female	1622	51	Plateau	Plateau	AgriculturalArea	Bacteroides	644	967.75	5.75	0.95
WCT200	T	Female	1622	47	Plateau	Plateau	AgriculturalArea	Prevotella	723	1121.19	5.52	0.93
WCT201	T	Male	1622	70	Plateau	Plateau	AgriculturalArea	Bacteroides	748	1074.3	6.54	0.98
WCT202	T	Female	1622	76	Plateau		AgriculturalArea	Prevotella	492	702.09	5.26	0.94
WCT203	T	Female	1622	58	Plateau		AgriculturalArea	Prevotella	505	829.19	3.78	0.79
WCT204	T	Female	1622	49	Plateau		AgriculturalArea	Prevotella	719	1137.6	5.42	0.93
WCT205	T	Female	1622	72	Plateau	Plateau	AgriculturalArea	Prevotella	720	1187.19	5.29	0.92
WCT206	T	Male	1622	77	Plateau	Plateau	AgriculturalArea	Bacteroides	675	1064.6	6.02	0.95
WCT207	T	Female	1622	65	Plateau	Plateau	AgriculturalArea	Bacteroides	470	798.44	4.94	0.92
WCT208	T	Female	1622	36	immigrant2		AgriculturalArea	Bacteroides	571	938.54	4.65	0.89
WCT209	T	Male	1622	44	Plateau	Plateau	AgriculturalArea	Prevotella	660	1051.24	5.63	0.95
WCT210	T	Female	1622	54	immigrant2		AgriculturalArea	Prevotella	680	1168.4	5.64	0.96
WCT211	T	Female	1622	54	Plateau		AgriculturalArea	Bacteroides	680	1230.52	5.53	0.95
WCT212	T	Female	1622	71	Plateau	Plateau	AgriculturalArea	Bacteroides	760	1275.65	5.98	0.96
WCT213	T	Male	1622	55	Plateau	Plateau	AgriculturalArea	Bacteroides	782	1257.86	6.03	0.96
WCT214	T	Female	1622	55			AgriculturalArea	Prevotella	551	887.52	4.55	0.86
WCT215	T	Female	1622	42			AgriculturalArea	Prevotella	686	1109.11	5.88	0.96
CDHan024	Han	Female	500	32	Plains
CDHan027	Han	Female	500		Plains
CDHan028	Han	Male	500	55	Plains
CDHan029	Han	Male	500	54	Plains
CDHan030	Han	Female	500	47	Plains
CDHan031	Han	Female	500	57	Plains
CDHan032	Han	Female	500	46	Plains
CDHan033	Han	Female	500	53	Plains
CDHan035	Han	Female	500	46	Plains
CDHan036	Han	Female	500	41	Plains
CDHan037	Han	Male	500	50	Plains
CDHan038	Han	Female	500	55	Plains
CDHan039	Han	Male	500	46	Plains
CDHan040	Han	Male	500	77	Plains
CDHan041	Han	Female	500	77	Plains
CDHan042	Han	Male	500	47	Plains
CDHan044	Han	Female	500	62	Plains
CDHan047	Han	Female	500	28	Plains
CDHan049	Han	Male	500	20	Plains
CDHan050	Han	Male	500	14	Plains
HYHan002	Han	Male	3483	34	immigrant1
HYHan004	Han	Male	3483	44	immigrant1
MEKHan048	Han	Female	2647	28	immigrant1
MEKHan052	Han	Female	2647	30	immigrant1
MEKHan055	Han	Female	2535	51	immigrant1
MEKHan056	Han	Female	2647	88	immigrant1
MEKHan057	Han	Female	2638	31	immigrant1
MEKHan058	Han	Female	2774	67	immigrant1
MEKHan062	Han	Male	2774	73	immigrant1
WCHan024	Han	Female	1566	60	immigrant2
WCHan037	Han	Male	1583	49	immigrant2
WCHan040	Han	Male	1583	72	immigrant2
WCHan041	Han	Female	1583	31	immigrant2
WCHan050	Han	Female	1610	70	immigrant2
WCHan052	Han	Female	1622	61	immigrant2
WCHan055	Han	Female	1622	45	immigrant2
BZHan001	Han	Female	500	14
CDHan023	Han	Male	500	42
CDHan025	Han	Female	500	53
CDHan026	Han	Male	500	38
CDHan034	Han	Female	500	50
CDHan043	Han	Female	500	49
CDHan045	Han	Female	500	66
CDHan046	Han	Female	500	53
CDHan048	Han	Male	500	17
CDHan051	Han	Male	500	17
CDM022	M	Male	500	23
CDQ011	Q	Female	500	64
CDQ012	Q	Male	500	39
CDQ013	Q	Female	500	37
CDQ014	Q	Female	500	35
CDQ015	Q	Female	500	30
CDQ016	Q	Female	500	30
CDQ017	Q	Male	500	40
CDQ018	Q	Male	500	13
CDQ019	Q	Male	500	14
CDQ020	Q	Male	500	13
CDQ021	Q	Male	500	14
CDY001	Y	Male	500	19
CDY002	Y	Male	500
CDY003	Y	Male	500	17
CDY004	Y	Male	500	23
CDY005	Y	Male	500	20
CDY006	Y	Male	500	9
CDY007	Y	Male	500	13
CDY008	Y	Male	500	14
CDY009	Y	Male	500	15
CDY010	Y	Male	500	15
HYHan001	Han	Male	3483	48
HYHan003	Han	Female	3483	56
HYHan005	Han	Female	3511	45
HYHan006	Han	Female	3483	38
HYHan007	Han	Male	3483	35
MEKHan046	Han	Male	2647	50
MEKHan047	Han	Female	2647	51
MEKHan049	Han	Female	2647	45
MEKHan050	Han	Male	2647	45
MEKHan051	Han	Male	2647	36
MEKHan053	Han	Female	2647	34
MEKHan054	Han	Female	2647	44
MEKHan059	Han	Male	2774	64
MEKHan060	Han	Female	2774	56
MEKHan061	Han	Male	2774	68
MEKHan063	Han	Male	2774	64
MEKHan064	Han	Female	2629	19
MEKHan065	Han	Female	2629	17
MEKHan066	Han	Female	2629	18
MEKHan067	Han	Female	2629	17
MEKHan068	Han	Female	2629	18
MEKHan069	Han	Female	2629	17
MEKHan070	Han	Male	2629	19
MEKHan071	Han	Male	2629	20
MEKHan072	Han	Male	2629	17
MEKHan073	Han	Male	2629	18
MEKHan074	Han	Male	2629	18
MEKHan075	Han	Male	2629	22
MEKHan076	Han	Male	2629	18
MEKHan077	Han	Male	2629	17
MEKHan078	Han	Male	2629	19
MEKHui036	Hui	Female	2684	39
MEKHui037	Hui	Female	2647	35
MEKHui038	Hui	Female	2629	19
MEKHui039	Hui	Female	2629	18
MEKHui040	Hui	Female	2629	16
MEKHui041	Hui	Female	2629	18
MEKHui042	Hui	Female	2629	17
MEKHui043	Hui	Female	2629	17
MEKHui044	Hui	Male	2629	17
MEKHui045	Hui	Male	2629	18
MEKQ001	Q	Male	2647	48
MEKQ002	Q	Female	2647	26
MEKQ003	Q	Male	2535	45
MEKQ004	Q	Female	2629	18
MEKQ005	Q	Female	2629	16
MEKQ006	Q	Female	2629	18
MEKQ007	Q	Female	2629	15
MEKQ008	Q	Female	2629	18
MEKQ009	Q	Female	2629	18
MEKQ010	Q	Female	2629	18
MEKQ011	Q	Female	2629	18
MEKQ012	Q	Female	2629	19
MEKQ013	Q	Female	2629	18
MEKQ014	Q	Female	2629	19
MEKQ015	Q	Female	2629	19
MEKQ016	Q	Female	2629	17
MEKQ017	Q	Female	2629	17
MEKQ018	Q	Female	2629	18
MEKQ019	Q	Female	2629	18
MEKQ020	Q	Female	2629	18
MEKQ021	Q	Female	2629	17
MEKQ022	Q	Male	2629	17
MEKQ023	Q	Male	2629	19
MEKQ024	Q	Male	2629	17
MEKQ025	Q	Male	2629	18
MEKQ026	Q	Male	2629	17
MEKQ027	Q	Male	2629	17
MEKQ028	Q	Male	2629	19
MEKQ029	Q	Male	2629	17
MEKQ030	Q	Male	2629	18
MEKQ031	Q	Male	2629	17
MEKQ032	Q	Male	2629	19
MEKQ033	Q	Male	2629	18
MEKQ034	Q	Male	2629	16
MEKQ035	Q	Male	2629	20
WCHan009	Han	Female	1566	58
WCHan010	Han	Female	915	54
WCHan011	Han	Male	915	75
WCHan012	Han	Male	1566	72
WCHan013	Han	Female	1622	81
WCHan014	Han	Male	915	76
WCHan015	Han	Female	1566	65
WCHan016	Han	Female	915	49
WCHan017	Han	Female	1566	69
WCHan018	Han	Female	1566	70
WCHan019	Han	Female	1566	52
WCHan020	Han	Female	1566	42
WCHan021	Han	Male	1566	10
WCHan022	Han	Female	1566	51
WCHan023	Han	Male	1566	70
WCHan025	Han	Female	915	44
WCHan026	Han	Male	915	44
WCHan027	Han	Female	915	23
WCHan028	Han	Male	915	43
WCHan029	Han	Male	915	44
WCHan030	Han	Female	915	52
WCHan031	Han	Female	1566	79
WCHan032	Han	Female	915	52
WCHan033	Han	Female	915	65
WCHan034	Han	Male	915	68
WCHan035	Han	Female	915	71
WCHan036	Han	Female	1566	54
WCHan038	Han	Female	1610	69
WCHan039	Han	Male	1610	52
WCHan042	Han	Female	1583	53
WCHan043	Han	Female	1583	66
WCHan044	Han	Female	1583	52
WCHan045	Han	Male	1583	72
WCHan046	Han	Female	1610	62
WCHan047	Han	Male	1610	64
WCHan048	Han	Female	1610	62
WCHan049	Han	Female	1610	47
WCHan051	Han	Male	1610	81
WCHan053	Han	Male	1622	64
WCHan054	Han	Male	1622	77
WCHui008	Hui	Female	1566	27
WCQ001	Q	Female	915	52
WCQ002	Q	Female	915	25
WCQ003	Q	Female	1566	68
WCQ004	Q	Male	1622	29
WCQ005	Q	Female	1566	48
WCQ006	Q	Male	1610	57
WCQ007	Q	Female	1622	74
