# Supplementary material for: Succession of the Gut Microbiome in the Tibetan Population of Minjiang River Basin
Source: Front Microbiol. 2022 Apr 11;13:834335. doi: 10.3389/fmicb.2022.834335 (PMC9035803; doi:10.3389/fmicb.2022.834335)
Supplement: Supplementary file 11 [file Table_2.XLSX]

## Sheet: Sheet1
Variable	Type	Category	Numerical Variable Mean	Numerical Variable standard variations	Number of categories for Categorical variables
Gender	Categorical	Basic	NA	NA	2
TimeOfResidence	Date	Basic	NA	NA	NA
Nation	Categorical	Basic	NA	NA	6
Nation_father	Categorical	Basic	NA	NA	6
Nation_mother	Categorical	Basic	NA	NA	6
Age	Numerical	Basic	50.4713	18.8715	NA
Weight	Numerical	Basic	62.5362	11.1136	NA
Height	Numerical	Basic	161.05	8.94249	NA
BMI	Numerical	Basic	24.1264	3.87851	NA
SBP	Numerical	Basic	132.413	21.7035	NA
DBP	Numerical	Basic	81.3819	13.7645	NA
Diarrhoea	Categorical	Basic	NA	NA	2
Defecation	Categorical	Basic	NA	NA	5
Altitude	Numerical	Envirment	2111.51	1228.41	NA
Antibiotics_used_7day	Categorical	Drug	NA	NA	2
Antibiotics_7day_type	Categorical	Drug	NA	NA	5
Antibiotics_used_3months	Categorical	Drug	NA	NA	2
Antibiotics_3months_type	Categorical	Drug	NA	NA	8
OtherDrug	Categorical	Drug	NA	NA	2
AntihypertensiveDrugs	Categorical	Drug	NA	NA	2
AntidiabeticDrug	Categorical	Drug	NA	NA	2
Allergies	Categorical	Disease	NA	NA	3
LactoseIntolerance	Categorical	Disease	NA	NA	2
DigestiveTractDisease	Categorical	Disease	NA	NA	2
HelicobacterPyloriInfection	Categorical	Disease	NA	NA	2
Diabetes	Categorical	Disease	NA	NA	2
OsteoarticularDiseases	Categorical	Disease	NA	NA	2
ColonCancer	Categorical	Disease	NA	NA	2
HepatobiliaryDiseases	Categorical	Disease	NA	NA	2
OtherDisease	Categorical	Disease	NA	NA	2
FamilyHistoryOfDisorder	Categorical	Disease	NA	NA	2
Anxiety	Categorical	Disease	NA	NA	2
PsychicTrauma	Categorical	Disease	NA	NA	2
SleepingTime	Categorical	Disease	NA	NA	3
Vegetables	Categorical	Diet	NA	NA	3
Fruit	Categorical	Diet	NA	NA	3
Meat	Categorical	Diet	NA	NA	3
Roughage	Categorical	Diet	NA	NA	3
StapleFood_rice	Categorical	Diet	NA	NA	2
StapleFood_Pasta	Categorical	Diet	NA	NA	2
StapleFood_Potato	Categorical	Diet	NA	NA	2
StapleFood_Mi0rCereals	Categorical	Diet	NA	NA	2
DietarySupplement	Categorical	Diet	NA	NA	2
SpecialDiet	Categorical	Diet	NA	NA	2
OtherSpecilDiet_ColdOrHe1t	Categorical	Diet	NA	NA	3
OtherSpecialDiet_DryOrRunny	Categorical	Diet	NA	NA	3
OtherSpecialDiet_greasy	Categorical	Diet	NA	NA	3
OtherSpecialDiet	Categorical	Diet	NA	NA	2
malefrom	Categorical	Diet	NA	NA	2
Egg	Categorical	Diet	NA	NA	4
AnimalInnards	Categorical	Diet	NA	NA	2
HalfCookedOrCookedFood	Categorical	Diet	NA	NA	2
FriedFood	Categorical	Diet	NA	NA	2
Nuts	Categorical	Diet	NA	NA	2
Sweet	Categorical	Diet	NA	NA	2
Snack	Categorical	Diet	NA	NA	2
Drinking_Type	Categorical	Diet	NA	NA	3
Coffee	Categorical	Diet	NA	NA	3
Tea	Categorical	Diet	NA	NA	3
BlackTea	Categorical	Diet	NA	NA	2
MilkTea	Categorical	Diet	NA	NA	2
GreenTea	Categorical	Diet	NA	NA	2
ScentedTea	Categorical	Diet	NA	NA	2
Yogurt	Categorical	Diet	NA	NA	3
meal	Categorical	Diet	NA	NA	2
WaterConsumption	Categorical	Diet	NA	NA	9
Smoking	Categorical	Diet	NA	NA	2
PassiveSmoking	Categorical	Diet	NA	NA	2
sport	Categorical	sport	NA	NA	2
sportTime	Categorical	sport	NA	NA	5
WBC	Numerical	Biochemical	5.7889	1.63765	NA
RBC	Numerical	Biochemical	5.00703	0.848394	NA
Hb	Numerical	Biochemical	154.023	23.9757	NA
HCT	Numerical	Biochemical	44.7218	6.597	NA
MCV	Numerical	Biochemical	91.6681	5.84026	NA
MCH	Numerical	Biochemical	31.523	2.6258	NA
MCHC	Numerical	Biochemical	343.777	16.1057	NA
PLT	Numerical	Biochemical	204.903	85.5272	NA
SD	Numerical	Biochemical	48.4127	6.61246	NA
CV	Numerical	Biochemical	13.6903	3.64451	NA
PDW	Numerical	Biochemical	15.4099	2.6033	NA
MPV	Numerical	Biochemical	11.1803	3.45785	NA
P_LCR	Numerical	Biochemical	35.4935	11.7648	NA
PCT	Numerical	Biochemical	0.217034	0.0930065	NA
N	Numerical	Biochemical	3.36156	1.31299	NA
L	Numerical	Biochemical	1.94582	0.582658	NA
M	Numerical	Biochemical	0.343153	0.15554	NA
EO	Numerical	Biochemical	0.130219	0.0958438	NA
BASO	Numerical	Biochemical	0.0200345	0.0168763	NA
N_percent	Numerical	Biochemical	56.9111	9.16309	NA
L_percent	Numerical	Biochemical	34.557	8.52549	NA
M_percent	Numerical	Biochemical	5.9439	2.09663	NA
EO_percent	Numerical	Biochemical	2.29446	1.61712	NA
BASO_percent	Numerical	Biochemical	0.378941	0.303626	NA
ALT	Numerical	Biochemical	24.5247	22.5887	NA
AST	Numerical	Biochemical	24.9868	14.5444	NA
AST_ALT	Numerical	Biochemical	1.31749	0.766996	NA
ALP	Numerical	Biochemical	107.244	61.3923	NA
GGT	Numerical	Biochemical	39.6869	71.5469	NA
TP	Numerical	Biochemical	74.732	5.34765	NA
ALB	Numerical	Biochemical	46.152	3.04861	NA
GLB	Numerical	Biochemical	28.5804	5.1515	NA
A_G	Numerical	Biochemical	1.67278	0.348573	NA
TB	Numerical	Biochemical	12.8188	8.06667	NA
DB	Numerical	Biochemical	4.19818	4.22466	NA
IB	Numerical	Biochemical	8.62129	4.96983	NA
TBA	Numerical	Biochemical	7.68537	12.0543	NA
UA	Numerical	Biochemical	319.024	89.6652	NA
UREA	Numerical	Biochemical	5.14349	1.70596	NA
CRE	Numerical	Biochemical	63.5136	14.1354	NA
GLC	Numerical	Biochemical	4.81397	1.46414	NA
TG	Numerical	Biochemical	1.19557	1.16795	NA
TC	Numerical	Biochemical	4.79416	1.04883	NA
HDL	Numerical	Biochemical	1.62535	0.458183	NA
LDLC	Numerical	Biochemical	2.41976	0.769969	NA
